# Supplementary material for: The Swiss Personalized Health Network Metadata Catalog: Platform for Health Data Discovery and Exploration Based on Findable, Accessible, Interoperable, and Reusable Principles
Source: JMIR Med Inform. 2026 Jul 14;14:e90146. doi: 10.2196/90146 (PMC13367950; doi:10.2196/90146)
Supplement: Multimedia Appendix 3 [file medinform-v14-e90146-s003.mht]

MIME-Version: 1.0
Content-Type: multipart/related; boundary="----=_NextPart_01DD0BCF.1C5018D0"

This document is a Single File Web Page, also known as a Web Archive file.  If you are seeing this message, your browser or editor doesn't support Web Archive files.  Please download a browser that supports Web Archive, such as Windows� Internet Explorer�.

------=_NextPart_01DD0BCF.1C5018D0
Content-Location: file:///C:/0DA8CAB6/MultimediaAppendix390146.htm
Content-Transfer-Encoding: quoted-printable
Content-Type: text/html; charset="windows-1252"

<html xmlns:v=3D"urn:schemas-microsoft-com:vml"
xmlns:o=3D"urn:schemas-microsoft-com:office:office"
xmlns:w=3D"urn:schemas-microsoft-com:office:word"
xmlns:m=3D"http://schemas.microsoft.com/office/2004/12/omml"
xmlns=3D"http://www.w3.org/TR/REC-html40">

<head>
<meta http-equiv=3DContent-Type content=3D"text/html; charset=3Dwindows-125=
2">
<meta name=3DProgId content=3DWord.Document>
<meta name=3DGenerator content=3D"Microsoft Word 15">
<meta name=3DOriginator content=3D"Microsoft Word 15">
<link rel=3DFile-List href=3D"MultimediaAppendix390146_files/filelist.xml">
<!--[if gte mso 9]><xml>
 <o:DocumentProperties>
  <o:Author>Lopamudra Das</o:Author>
  <o:LastAuthor>Lopamudra Das</o:LastAuthor>
  <o:Revision>1</o:Revision>
  <o:TotalTime>10</o:TotalTime>
  <o:Created>2026-07-04T10:22:00Z</o:Created>
  <o:LastSaved>2026-07-04T10:36:00Z</o:LastSaved>
  <o:Pages>1</o:Pages>
  <o:Words>512</o:Words>
  <o:Characters>2921</o:Characters>
  <o:Lines>24</o:Lines>
  <o:Paragraphs>6</o:Paragraphs>
  <o:CharactersWithSpaces>3427</o:CharactersWithSpaces>
  <o:Version>16.00</o:Version>
 </o:DocumentProperties>
 <o:OfficeDocumentSettings>
  <o:AllowPNG/>
 </o:OfficeDocumentSettings>
</xml><![endif]-->
<link rel=3DthemeData href=3D"MultimediaAppendix390146_files/themedata.thmx=
">
<link rel=3DcolorSchemeMapping
href=3D"MultimediaAppendix390146_files/colorschememapping.xml">
<!--[if gte mso 9]><xml>
 <w:WordDocument>
  <w:TrackMoves>false</w:TrackMoves>
  <w:TrackFormatting/>
  <w:PunctuationKerning/>
  <w:ValidateAgainstSchemas/>
  <w:SaveIfXMLInvalid>false</w:SaveIfXMLInvalid>
  <w:IgnoreMixedContent>false</w:IgnoreMixedContent>
  <w:AlwaysShowPlaceholderText>false</w:AlwaysShowPlaceholderText>
  <w:DoNotPromoteQF/>
  <w:LidThemeOther>EN-US</w:LidThemeOther>
  <w:LidThemeAsian>X-NONE</w:LidThemeAsian>
  <w:LidThemeComplexScript>X-NONE</w:LidThemeComplexScript>
  <w:Compatibility>
   <w:BreakWrappedTables/>
   <w:SnapToGridInCell/>
   <w:WrapTextWithPunct/>
   <w:UseAsianBreakRules/>
   <w:DontGrowAutofit/>
   <w:SplitPgBreakAndParaMark/>
   <w:EnableOpenTypeKerning/>
   <w:DontFlipMirrorIndents/>
   <w:OverrideTableStyleHps/>
  </w:Compatibility>
  <m:mathPr>
   <m:mathFont m:val=3D"Cambria Math"/>
   <m:brkBin m:val=3D"before"/>
   <m:brkBinSub m:val=3D"&#45;-"/>
   <m:smallFrac m:val=3D"off"/>
   <m:dispDef/>
   <m:lMargin m:val=3D"0"/>
   <m:rMargin m:val=3D"0"/>
   <m:defJc m:val=3D"centerGroup"/>
   <m:wrapIndent m:val=3D"1440"/>
   <m:intLim m:val=3D"subSup"/>
   <m:naryLim m:val=3D"undOvr"/>
  </m:mathPr></w:WordDocument>
</xml><![endif]--><!--[if gte mso 9]><xml>
 <w:LatentStyles DefLockedState=3D"false" DefUnhideWhenUsed=3D"false"
  DefSemiHidden=3D"false" DefQFormat=3D"false" DefPriority=3D"99"
  LatentStyleCount=3D"371">
  <w:LsdException Locked=3D"false" Priority=3D"0" QFormat=3D"true" Name=3D"=
Normal"/>
  <w:LsdException Locked=3D"false" Priority=3D"9" QFormat=3D"true" Name=3D"=
heading 1"/>
  <w:LsdException Locked=3D"false" Priority=3D"9" SemiHidden=3D"true"
   UnhideWhenUsed=3D"true" QFormat=3D"true" Name=3D"heading 2"/>
  <w:LsdException Locked=3D"false" Priority=3D"9" SemiHidden=3D"true"
   UnhideWhenUsed=3D"true" QFormat=3D"true" Name=3D"heading 3"/>
  <w:LsdException Locked=3D"false" Priority=3D"9" SemiHidden=3D"true"
   UnhideWhenUsed=3D"true" QFormat=3D"true" Name=3D"heading 4"/>
  <w:LsdException Locked=3D"false" Priority=3D"9" SemiHidden=3D"true"
   UnhideWhenUsed=3D"true" QFormat=3D"true" Name=3D"heading 5"/>
  <w:LsdException Locked=3D"false" Priority=3D"9" SemiHidden=3D"true"
   UnhideWhenUsed=3D"true" QFormat=3D"true" Name=3D"heading 6"/>
  <w:LsdException Locked=3D"false" Priority=3D"9" SemiHidden=3D"true"
   UnhideWhenUsed=3D"true" QFormat=3D"true" Name=3D"heading 7"/>
  <w:LsdException Locked=3D"false" Priority=3D"9" SemiHidden=3D"true"
   UnhideWhenUsed=3D"true" QFormat=3D"true" Name=3D"heading 8"/>
  <w:LsdException Locked=3D"false" Priority=3D"9" SemiHidden=3D"true"
   UnhideWhenUsed=3D"true" QFormat=3D"true" Name=3D"heading 9"/>
  <w:LsdException Locked=3D"false" SemiHidden=3D"true" UnhideWhenUsed=3D"tr=
ue"
   Name=3D"index 1"/>
  <w:LsdException Locked=3D"false" SemiHidden=3D"true" UnhideWhenUsed=3D"tr=
ue"
   Name=3D"index 2"/>
  <w:LsdException Locked=3D"false" SemiHidden=3D"true" UnhideWhenUsed=3D"tr=
ue"
   Name=3D"index 3"/>
  <w:LsdException Locked=3D"false" SemiHidden=3D"true" UnhideWhenUsed=3D"tr=
ue"
   Name=3D"index 4"/>
  <w:LsdException Locked=3D"false" SemiHidden=3D"true" UnhideWhenUsed=3D"tr=
ue"
   Name=3D"index 5"/>
  <w:LsdException Locked=3D"false" SemiHidden=3D"true" UnhideWhenUsed=3D"tr=
ue"
   Name=3D"index 6"/>
  <w:LsdException Locked=3D"false" SemiHidden=3D"true" UnhideWhenUsed=3D"tr=
ue"
   Name=3D"index 7"/>
  <w:LsdException Locked=3D"false" SemiHidden=3D"true" UnhideWhenUsed=3D"tr=
ue"
   Name=3D"index 8"/>
  <w:LsdException Locked=3D"false" SemiHidden=3D"true" UnhideWhenUsed=3D"tr=
ue"
   Name=3D"index 9"/>
  <w:LsdException Locked=3D"false" Priority=3D"39" SemiHidden=3D"true"
   UnhideWhenUsed=3D"true" Name=3D"toc 1"/>
  <w:LsdException Locked=3D"false" Priority=3D"39" SemiHidden=3D"true"
   UnhideWhenUsed=3D"true" Name=3D"toc 2"/>
  <w:LsdException Locked=3D"false" Priority=3D"39" SemiHidden=3D"true"
   UnhideWhenUsed=3D"true" Name=3D"toc 3"/>
  <w:LsdException Locked=3D"false" Priority=3D"39" SemiHidden=3D"true"
   UnhideWhenUsed=3D"true" Name=3D"toc 4"/>
  <w:LsdException Locked=3D"false" Priority=3D"39" SemiHidden=3D"true"
   UnhideWhenUsed=3D"true" Name=3D"toc 5"/>
  <w:LsdException Locked=3D"false" Priority=3D"39" SemiHidden=3D"true"
   UnhideWhenUsed=3D"true" Name=3D"toc 6"/>
  <w:LsdException Locked=3D"false" Priority=3D"39" SemiHidden=3D"true"
   UnhideWhenUsed=3D"true" Name=3D"toc 7"/>
  <w:LsdException Locked=3D"false" Priority=3D"39" SemiHidden=3D"true"
   UnhideWhenUsed=3D"true" Name=3D"toc 8"/>
  <w:LsdException Locked=3D"false" Priority=3D"39" SemiHidden=3D"true"
   UnhideWhenUsed=3D"true" Name=3D"toc 9"/>
  <w:LsdException Locked=3D"false" SemiHidden=3D"true" UnhideWhenUsed=3D"tr=
ue"
   Name=3D"Normal Indent"/>
  <w:LsdException Locked=3D"false" SemiHidden=3D"true" UnhideWhenUsed=3D"tr=
ue"
   Name=3D"footnote text"/>
  <w:LsdException Locked=3D"false" SemiHidden=3D"true" UnhideWhenUsed=3D"tr=
ue"
   Name=3D"annotation text"/>
  <w:LsdException Locked=3D"false" SemiHidden=3D"true" UnhideWhenUsed=3D"tr=
ue"
   Name=3D"header"/>
  <w:LsdException Locked=3D"false" SemiHidden=3D"true" UnhideWhenUsed=3D"tr=
ue"
   Name=3D"footer"/>
  <w:LsdException Locked=3D"false" SemiHidden=3D"true" UnhideWhenUsed=3D"tr=
ue"
   Name=3D"index heading"/>
  <w:LsdException Locked=3D"false" Priority=3D"35" SemiHidden=3D"true"
   UnhideWhenUsed=3D"true" QFormat=3D"true" Name=3D"caption"/>
  <w:LsdException Locked=3D"false" SemiHidden=3D"true" UnhideWhenUsed=3D"tr=
ue"
   Name=3D"table of figures"/>
  <w:LsdException Locked=3D"false" SemiHidden=3D"true" UnhideWhenUsed=3D"tr=
ue"
   Name=3D"envelope address"/>
  <w:LsdException Locked=3D"false" SemiHidden=3D"true" UnhideWhenUsed=3D"tr=
ue"
   Name=3D"envelope return"/>
  <w:LsdException Locked=3D"false" SemiHidden=3D"true" UnhideWhenUsed=3D"tr=
ue"
   Name=3D"footnote reference"/>
  <w:LsdException Locked=3D"false" SemiHidden=3D"true" UnhideWhenUsed=3D"tr=
ue"
   Name=3D"annotation reference"/>
  <w:LsdException Locked=3D"false" SemiHidden=3D"true" UnhideWhenUsed=3D"tr=
ue"
   Name=3D"line number"/>
  <w:LsdException Locked=3D"false" SemiHidden=3D"true" UnhideWhenUsed=3D"tr=
ue"
   Name=3D"page number"/>
  <w:LsdException Locked=3D"false" SemiHidden=3D"true" UnhideWhenUsed=3D"tr=
ue"
   Name=3D"endnote reference"/>
  <w:LsdException Locked=3D"false" SemiHidden=3D"true" UnhideWhenUsed=3D"tr=
ue"
   Name=3D"endnote text"/>
  <w:LsdException Locked=3D"false" SemiHidden=3D"true" UnhideWhenUsed=3D"tr=
ue"
   Name=3D"table of authorities"/>
  <w:LsdException Locked=3D"false" SemiHidden=3D"true" UnhideWhenUsed=3D"tr=
ue"
   Name=3D"macro"/>
  <w:LsdException Locked=3D"false" SemiHidden=3D"true" UnhideWhenUsed=3D"tr=
ue"
   Name=3D"toa heading"/>
  <w:LsdException Locked=3D"false" SemiHidden=3D"true" UnhideWhenUsed=3D"tr=
ue"
   Name=3D"List"/>
  <w:LsdException Locked=3D"false" SemiHidden=3D"true" UnhideWhenUsed=3D"tr=
ue"
   Name=3D"List Bullet"/>
  <w:LsdException Locked=3D"false" SemiHidden=3D"true" UnhideWhenUsed=3D"tr=
ue"
   Name=3D"List Number"/>
  <w:LsdException Locked=3D"false" SemiHidden=3D"true" UnhideWhenUsed=3D"tr=
ue"
   Name=3D"List 2"/>
  <w:LsdException Locked=3D"false" SemiHidden=3D"true" UnhideWhenUsed=3D"tr=
ue"
   Name=3D"List 3"/>
  <w:LsdException Locked=3D"false" SemiHidden=3D"true" UnhideWhenUsed=3D"tr=
ue"
   Name=3D"List 4"/>
  <w:LsdException Locked=3D"false" SemiHidden=3D"true" UnhideWhenUsed=3D"tr=
ue"
   Name=3D"List 5"/>
  <w:LsdException Locked=3D"false" SemiHidden=3D"true" UnhideWhenUsed=3D"tr=
ue"
   Name=3D"List Bullet 2"/>
  <w:LsdException Locked=3D"false" SemiHidden=3D"true" UnhideWhenUsed=3D"tr=
ue"
   Name=3D"List Bullet 3"/>
  <w:LsdException Locked=3D"false" SemiHidden=3D"true" UnhideWhenUsed=3D"tr=
ue"
   Name=3D"List Bullet 4"/>
  <w:LsdException Locked=3D"false" SemiHidden=3D"true" UnhideWhenUsed=3D"tr=
ue"
   Name=3D"List Bullet 5"/>
  <w:LsdException Locked=3D"false" SemiHidden=3D"true" UnhideWhenUsed=3D"tr=
ue"
   Name=3D"List Number 2"/>
  <w:LsdException Locked=3D"false" SemiHidden=3D"true" UnhideWhenUsed=3D"tr=
ue"
   Name=3D"List Number 3"/>
  <w:LsdException Locked=3D"false" SemiHidden=3D"true" UnhideWhenUsed=3D"tr=
ue"
   Name=3D"List Number 4"/>
  <w:LsdException Locked=3D"false" SemiHidden=3D"true" UnhideWhenUsed=3D"tr=
ue"
   Name=3D"List Number 5"/>
  <w:LsdException Locked=3D"false" Priority=3D"10" QFormat=3D"true" Name=3D=
"Title"/>
  <w:LsdException Locked=3D"false" SemiHidden=3D"true" UnhideWhenUsed=3D"tr=
ue"
   Name=3D"Closing"/>
  <w:LsdException Locked=3D"false" SemiHidden=3D"true" UnhideWhenUsed=3D"tr=
ue"
   Name=3D"Signature"/>
  <w:LsdException Locked=3D"false" Priority=3D"1" SemiHidden=3D"true"
   UnhideWhenUsed=3D"true" Name=3D"Default Paragraph Font"/>
  <w:LsdException Locked=3D"false" SemiHidden=3D"true" UnhideWhenUsed=3D"tr=
ue"
   Name=3D"Body Text"/>
  <w:LsdException Locked=3D"false" SemiHidden=3D"true" UnhideWhenUsed=3D"tr=
ue"
   Name=3D"Body Text Indent"/>
  <w:LsdException Locked=3D"false" SemiHidden=3D"true" UnhideWhenUsed=3D"tr=
ue"
   Name=3D"List Continue"/>
  <w:LsdException Locked=3D"false" SemiHidden=3D"true" UnhideWhenUsed=3D"tr=
ue"
   Name=3D"List Continue 2"/>
  <w:LsdException Locked=3D"false" SemiHidden=3D"true" UnhideWhenUsed=3D"tr=
ue"
   Name=3D"List Continue 3"/>
  <w:LsdException Locked=3D"false" SemiHidden=3D"true" UnhideWhenUsed=3D"tr=
ue"
   Name=3D"List Continue 4"/>
  <w:LsdException Locked=3D"false" SemiHidden=3D"true" UnhideWhenUsed=3D"tr=
ue"
   Name=3D"List Continue 5"/>
  <w:LsdException Locked=3D"false" SemiHidden=3D"true" UnhideWhenUsed=3D"tr=
ue"
   Name=3D"Message Header"/>
  <w:LsdException Locked=3D"false" Priority=3D"11" QFormat=3D"true" Name=3D=
"Subtitle"/>
  <w:LsdException Locked=3D"false" SemiHidden=3D"true" UnhideWhenUsed=3D"tr=
ue"
   Name=3D"Salutation"/>
  <w:LsdException Locked=3D"false" SemiHidden=3D"true" UnhideWhenUsed=3D"tr=
ue"
   Name=3D"Date"/>
  <w:LsdException Locked=3D"false" SemiHidden=3D"true" UnhideWhenUsed=3D"tr=
ue"
   Name=3D"Body Text First Indent"/>
  <w:LsdException Locked=3D"false" SemiHidden=3D"true" UnhideWhenUsed=3D"tr=
ue"
   Name=3D"Body Text First Indent 2"/>
  <w:LsdException Locked=3D"false" SemiHidden=3D"true" UnhideWhenUsed=3D"tr=
ue"
   Name=3D"Note Heading"/>
  <w:LsdException Locked=3D"false" SemiHidden=3D"true" UnhideWhenUsed=3D"tr=
ue"
   Name=3D"Body Text 2"/>
  <w:LsdException Locked=3D"false" SemiHidden=3D"true" UnhideWhenUsed=3D"tr=
ue"
   Name=3D"Body Text 3"/>
  <w:LsdException Locked=3D"false" SemiHidden=3D"true" UnhideWhenUsed=3D"tr=
ue"
   Name=3D"Body Text Indent 2"/>
  <w:LsdException Locked=3D"false" SemiHidden=3D"true" UnhideWhenUsed=3D"tr=
ue"
   Name=3D"Body Text Indent 3"/>
  <w:LsdException Locked=3D"false" SemiHidden=3D"true" UnhideWhenUsed=3D"tr=
ue"
   Name=3D"Block Text"/>
  <w:LsdException Locked=3D"false" SemiHidden=3D"true" UnhideWhenUsed=3D"tr=
ue"
   Name=3D"Hyperlink"/>
  <w:LsdException Locked=3D"false" SemiHidden=3D"true" UnhideWhenUsed=3D"tr=
ue"
   Name=3D"FollowedHyperlink"/>
  <w:LsdException Locked=3D"false" Priority=3D"22" QFormat=3D"true" Name=3D=
"Strong"/>
  <w:LsdException Locked=3D"false" Priority=3D"20" QFormat=3D"true" Name=3D=
"Emphasis"/>
  <w:LsdException Locked=3D"false" SemiHidden=3D"true" UnhideWhenUsed=3D"tr=
ue"
   Name=3D"Document Map"/>
  <w:LsdException Locked=3D"false" SemiHidden=3D"true" UnhideWhenUsed=3D"tr=
ue"
   Name=3D"Plain Text"/>
  <w:LsdException Locked=3D"false" SemiHidden=3D"true" UnhideWhenUsed=3D"tr=
ue"
   Name=3D"E-mail Signature"/>
  <w:LsdException Locked=3D"false" SemiHidden=3D"true" UnhideWhenUsed=3D"tr=
ue"
   Name=3D"HTML Top of Form"/>
  <w:LsdException Locked=3D"false" SemiHidden=3D"true" UnhideWhenUsed=3D"tr=
ue"
   Name=3D"HTML Bottom of Form"/>
  <w:LsdException Locked=3D"false" SemiHidden=3D"true" UnhideWhenUsed=3D"tr=
ue"
   Name=3D"Normal (Web)"/>
  <w:LsdException Locked=3D"false" SemiHidden=3D"true" UnhideWhenUsed=3D"tr=
ue"
   Name=3D"HTML Acronym"/>
  <w:LsdException Locked=3D"false" SemiHidden=3D"true" UnhideWhenUsed=3D"tr=
ue"
   Name=3D"HTML Address"/>
  <w:LsdException Locked=3D"false" SemiHidden=3D"true" UnhideWhenUsed=3D"tr=
ue"
   Name=3D"HTML Cite"/>
  <w:LsdException Locked=3D"false" SemiHidden=3D"true" UnhideWhenUsed=3D"tr=
ue"
   Name=3D"HTML Code"/>
  <w:LsdException Locked=3D"false" SemiHidden=3D"true" UnhideWhenUsed=3D"tr=
ue"
   Name=3D"HTML Definition"/>
  <w:LsdException Locked=3D"false" SemiHidden=3D"true" UnhideWhenUsed=3D"tr=
ue"
   Name=3D"HTML Keyboard"/>
  <w:LsdException Locked=3D"false" SemiHidden=3D"true" UnhideWhenUsed=3D"tr=
ue"
   Name=3D"HTML Preformatted"/>
  <w:LsdException Locked=3D"false" SemiHidden=3D"true" UnhideWhenUsed=3D"tr=
ue"
   Name=3D"HTML Sample"/>
  <w:LsdException Locked=3D"false" SemiHidden=3D"true" UnhideWhenUsed=3D"tr=
ue"
   Name=3D"HTML Typewriter"/>
  <w:LsdException Locked=3D"false" SemiHidden=3D"true" UnhideWhenUsed=3D"tr=
ue"
   Name=3D"HTML Variable"/>
  <w:LsdException Locked=3D"false" SemiHidden=3D"true" UnhideWhenUsed=3D"tr=
ue"
   Name=3D"Normal Table"/>
  <w:LsdException Locked=3D"false" SemiHidden=3D"true" UnhideWhenUsed=3D"tr=
ue"
   Name=3D"annotation subject"/>
  <w:LsdException Locked=3D"false" SemiHidden=3D"true" UnhideWhenUsed=3D"tr=
ue"
   Name=3D"No List"/>
  <w:LsdException Locked=3D"false" SemiHidden=3D"true" UnhideWhenUsed=3D"tr=
ue"
   Name=3D"Outline List 1"/>
  <w:LsdException Locked=3D"false" SemiHidden=3D"true" UnhideWhenUsed=3D"tr=
ue"
   Name=3D"Outline List 2"/>
  <w:LsdException Locked=3D"false" SemiHidden=3D"true" UnhideWhenUsed=3D"tr=
ue"
   Name=3D"Outline List 3"/>
  <w:LsdException Locked=3D"false" SemiHidden=3D"true" UnhideWhenUsed=3D"tr=
ue"
   Name=3D"Table Simple 1"/>
  <w:LsdException Locked=3D"false" SemiHidden=3D"true" UnhideWhenUsed=3D"tr=
ue"
   Name=3D"Table Simple 2"/>
  <w:LsdException Locked=3D"false" SemiHidden=3D"true" UnhideWhenUsed=3D"tr=
ue"
   Name=3D"Table Simple 3"/>
  <w:LsdException Locked=3D"false" SemiHidden=3D"true" UnhideWhenUsed=3D"tr=
ue"
   Name=3D"Table Classic 1"/>
  <w:LsdException Locked=3D"false" SemiHidden=3D"true" UnhideWhenUsed=3D"tr=
ue"
   Name=3D"Table Classic 2"/>
  <w:LsdException Locked=3D"false" SemiHidden=3D"true" UnhideWhenUsed=3D"tr=
ue"
   Name=3D"Table Classic 3"/>
  <w:LsdException Locked=3D"false" SemiHidden=3D"true" UnhideWhenUsed=3D"tr=
ue"
   Name=3D"Table Classic 4"/>
  <w:LsdException Locked=3D"false" SemiHidden=3D"true" UnhideWhenUsed=3D"tr=
ue"
   Name=3D"Table Colorful 1"/>
  <w:LsdException Locked=3D"false" SemiHidden=3D"true" UnhideWhenUsed=3D"tr=
ue"
   Name=3D"Table Colorful 2"/>
  <w:LsdException Locked=3D"false" SemiHidden=3D"true" UnhideWhenUsed=3D"tr=
ue"
   Name=3D"Table Colorful 3"/>
  <w:LsdException Locked=3D"false" SemiHidden=3D"true" UnhideWhenUsed=3D"tr=
ue"
   Name=3D"Table Columns 1"/>
  <w:LsdException Locked=3D"false" SemiHidden=3D"true" UnhideWhenUsed=3D"tr=
ue"
   Name=3D"Table Columns 2"/>
  <w:LsdException Locked=3D"false" SemiHidden=3D"true" UnhideWhenUsed=3D"tr=
ue"
   Name=3D"Table Columns 3"/>
  <w:LsdException Locked=3D"false" SemiHidden=3D"true" UnhideWhenUsed=3D"tr=
ue"
   Name=3D"Table Columns 4"/>
  <w:LsdException Locked=3D"false" SemiHidden=3D"true" UnhideWhenUsed=3D"tr=
ue"
   Name=3D"Table Columns 5"/>
  <w:LsdException Locked=3D"false" SemiHidden=3D"true" UnhideWhenUsed=3D"tr=
ue"
   Name=3D"Table Grid 1"/>
  <w:LsdException Locked=3D"false" SemiHidden=3D"true" UnhideWhenUsed=3D"tr=
ue"
   Name=3D"Table Grid 2"/>
  <w:LsdException Locked=3D"false" SemiHidden=3D"true" UnhideWhenUsed=3D"tr=
ue"
   Name=3D"Table Grid 3"/>
  <w:LsdException Locked=3D"false" SemiHidden=3D"true" UnhideWhenUsed=3D"tr=
ue"
   Name=3D"Table Grid 4"/>
  <w:LsdException Locked=3D"false" SemiHidden=3D"true" UnhideWhenUsed=3D"tr=
ue"
   Name=3D"Table Grid 5"/>
  <w:LsdException Locked=3D"false" SemiHidden=3D"true" UnhideWhenUsed=3D"tr=
ue"
   Name=3D"Table Grid 6"/>
  <w:LsdException Locked=3D"false" SemiHidden=3D"true" UnhideWhenUsed=3D"tr=
ue"
   Name=3D"Table Grid 7"/>
  <w:LsdException Locked=3D"false" SemiHidden=3D"true" UnhideWhenUsed=3D"tr=
ue"
   Name=3D"Table Grid 8"/>
  <w:LsdException Locked=3D"false" SemiHidden=3D"true" UnhideWhenUsed=3D"tr=
ue"
   Name=3D"Table List 1"/>
  <w:LsdException Locked=3D"false" SemiHidden=3D"true" UnhideWhenUsed=3D"tr=
ue"
   Name=3D"Table List 2"/>
  <w:LsdException Locked=3D"false" SemiHidden=3D"true" UnhideWhenUsed=3D"tr=
ue"
   Name=3D"Table List 3"/>
  <w:LsdException Locked=3D"false" SemiHidden=3D"true" UnhideWhenUsed=3D"tr=
ue"
   Name=3D"Table List 4"/>
  <w:LsdException Locked=3D"false" SemiHidden=3D"true" UnhideWhenUsed=3D"tr=
ue"
   Name=3D"Table List 5"/>
  <w:LsdException Locked=3D"false" SemiHidden=3D"true" UnhideWhenUsed=3D"tr=
ue"
   Name=3D"Table List 6"/>
  <w:LsdException Locked=3D"false" SemiHidden=3D"true" UnhideWhenUsed=3D"tr=
ue"
   Name=3D"Table List 7"/>
  <w:LsdException Locked=3D"false" SemiHidden=3D"true" UnhideWhenUsed=3D"tr=
ue"
   Name=3D"Table List 8"/>
  <w:LsdException Locked=3D"false" SemiHidden=3D"true" UnhideWhenUsed=3D"tr=
ue"
   Name=3D"Table 3D effects 1"/>
  <w:LsdException Locked=3D"false" SemiHidden=3D"true" UnhideWhenUsed=3D"tr=
ue"
   Name=3D"Table 3D effects 2"/>
  <w:LsdException Locked=3D"false" SemiHidden=3D"true" UnhideWhenUsed=3D"tr=
ue"
   Name=3D"Table 3D effects 3"/>
  <w:LsdException Locked=3D"false" SemiHidden=3D"true" UnhideWhenUsed=3D"tr=
ue"
   Name=3D"Table Contemporary"/>
  <w:LsdException Locked=3D"false" SemiHidden=3D"true" UnhideWhenUsed=3D"tr=
ue"
   Name=3D"Table Elegant"/>
  <w:LsdException Locked=3D"false" SemiHidden=3D"true" UnhideWhenUsed=3D"tr=
ue"
   Name=3D"Table Professional"/>
  <w:LsdException Locked=3D"false" SemiHidden=3D"true" UnhideWhenUsed=3D"tr=
ue"
   Name=3D"Table Subtle 1"/>
  <w:LsdException Locked=3D"false" SemiHidden=3D"true" UnhideWhenUsed=3D"tr=
ue"
   Name=3D"Table Subtle 2"/>
  <w:LsdException Locked=3D"false" SemiHidden=3D"true" UnhideWhenUsed=3D"tr=
ue"
   Name=3D"Table Web 1"/>
  <w:LsdException Locked=3D"false" SemiHidden=3D"true" UnhideWhenUsed=3D"tr=
ue"
   Name=3D"Table Web 2"/>
  <w:LsdException Locked=3D"false" SemiHidden=3D"true" UnhideWhenUsed=3D"tr=
ue"
   Name=3D"Table Web 3"/>
  <w:LsdException Locked=3D"false" SemiHidden=3D"true" UnhideWhenUsed=3D"tr=
ue"
   Name=3D"Balloon Text"/>
  <w:LsdException Locked=3D"false" Priority=3D"39" Name=3D"Table Grid"/>
  <w:LsdException Locked=3D"false" SemiHidden=3D"true" UnhideWhenUsed=3D"tr=
ue"
   Name=3D"Table Theme"/>
  <w:LsdException Locked=3D"false" SemiHidden=3D"true" Name=3D"Placeholder =
Text"/>
  <w:LsdException Locked=3D"false" Priority=3D"1" QFormat=3D"true" Name=3D"=
No Spacing"/>
  <w:LsdException Locked=3D"false" Priority=3D"60" Name=3D"Light Shading"/>
  <w:LsdException Locked=3D"false" Priority=3D"61" Name=3D"Light List"/>
  <w:LsdException Locked=3D"false" Priority=3D"62" Name=3D"Light Grid"/>
  <w:LsdException Locked=3D"false" Priority=3D"63" Name=3D"Medium Shading 1=
"/>
  <w:LsdException Locked=3D"false" Priority=3D"64" Name=3D"Medium Shading 2=
"/>
  <w:LsdException Locked=3D"false" Priority=3D"65" Name=3D"Medium List 1"/>
  <w:LsdException Locked=3D"false" Priority=3D"66" Name=3D"Medium List 2"/>
  <w:LsdException Locked=3D"false" Priority=3D"67" Name=3D"Medium Grid 1"/>
  <w:LsdException Locked=3D"false" Priority=3D"68" Name=3D"Medium Grid 2"/>
  <w:LsdException Locked=3D"false" Priority=3D"69" Name=3D"Medium Grid 3"/>
  <w:LsdException Locked=3D"false" Priority=3D"70" Name=3D"Dark List"/>
  <w:LsdException Locked=3D"false" Priority=3D"71" Name=3D"Colorful Shading=
"/>
  <w:LsdException Locked=3D"false" Priority=3D"72" Name=3D"Colorful List"/>
  <w:LsdException Locked=3D"false" Priority=3D"73" Name=3D"Colorful Grid"/>
  <w:LsdException Locked=3D"false" Priority=3D"60" Name=3D"Light Shading Ac=
cent 1"/>
  <w:LsdException Locked=3D"false" Priority=3D"61" Name=3D"Light List Accen=
t 1"/>
  <w:LsdException Locked=3D"false" Priority=3D"62" Name=3D"Light Grid Accen=
t 1"/>
  <w:LsdException Locked=3D"false" Priority=3D"63" Name=3D"Medium Shading 1=
 Accent 1"/>
  <w:LsdException Locked=3D"false" Priority=3D"64" Name=3D"Medium Shading 2=
 Accent 1"/>
  <w:LsdException Locked=3D"false" Priority=3D"65" Name=3D"Medium List 1 Ac=
cent 1"/>
  <w:LsdException Locked=3D"false" SemiHidden=3D"true" Name=3D"Revision"/>
  <w:LsdException Locked=3D"false" Priority=3D"34" QFormat=3D"true"
   Name=3D"List Paragraph"/>
  <w:LsdException Locked=3D"false" Priority=3D"29" QFormat=3D"true" Name=3D=
"Quote"/>
  <w:LsdException Locked=3D"false" Priority=3D"30" QFormat=3D"true"
   Name=3D"Intense Quote"/>
  <w:LsdException Locked=3D"false" Priority=3D"66" Name=3D"Medium List 2 Ac=
cent 1"/>
  <w:LsdException Locked=3D"false" Priority=3D"67" Name=3D"Medium Grid 1 Ac=
cent 1"/>
  <w:LsdException Locked=3D"false" Priority=3D"68" Name=3D"Medium Grid 2 Ac=
cent 1"/>
  <w:LsdException Locked=3D"false" Priority=3D"69" Name=3D"Medium Grid 3 Ac=
cent 1"/>
  <w:LsdException Locked=3D"false" Priority=3D"70" Name=3D"Dark List Accent=
 1"/>
  <w:LsdException Locked=3D"false" Priority=3D"71" Name=3D"Colorful Shading=
 Accent 1"/>
  <w:LsdException Locked=3D"false" Priority=3D"72" Name=3D"Colorful List Ac=
cent 1"/>
  <w:LsdException Locked=3D"false" Priority=3D"73" Name=3D"Colorful Grid Ac=
cent 1"/>
  <w:LsdException Locked=3D"false" Priority=3D"60" Name=3D"Light Shading Ac=
cent 2"/>
  <w:LsdException Locked=3D"false" Priority=3D"61" Name=3D"Light List Accen=
t 2"/>
  <w:LsdException Locked=3D"false" Priority=3D"62" Name=3D"Light Grid Accen=
t 2"/>
  <w:LsdException Locked=3D"false" Priority=3D"63" Name=3D"Medium Shading 1=
 Accent 2"/>
  <w:LsdException Locked=3D"false" Priority=3D"64" Name=3D"Medium Shading 2=
 Accent 2"/>
  <w:LsdException Locked=3D"false" Priority=3D"65" Name=3D"Medium List 1 Ac=
cent 2"/>
  <w:LsdException Locked=3D"false" Priority=3D"66" Name=3D"Medium List 2 Ac=
cent 2"/>
  <w:LsdException Locked=3D"false" Priority=3D"67" Name=3D"Medium Grid 1 Ac=
cent 2"/>
  <w:LsdException Locked=3D"false" Priority=3D"68" Name=3D"Medium Grid 2 Ac=
cent 2"/>
  <w:LsdException Locked=3D"false" Priority=3D"69" Name=3D"Medium Grid 3 Ac=
cent 2"/>
  <w:LsdException Locked=3D"false" Priority=3D"70" Name=3D"Dark List Accent=
 2"/>
  <w:LsdException Locked=3D"false" Priority=3D"71" Name=3D"Colorful Shading=
 Accent 2"/>
  <w:LsdException Locked=3D"false" Priority=3D"72" Name=3D"Colorful List Ac=
cent 2"/>
  <w:LsdException Locked=3D"false" Priority=3D"73" Name=3D"Colorful Grid Ac=
cent 2"/>
  <w:LsdException Locked=3D"false" Priority=3D"60" Name=3D"Light Shading Ac=
cent 3"/>
  <w:LsdException Locked=3D"false" Priority=3D"61" Name=3D"Light List Accen=
t 3"/>
  <w:LsdException Locked=3D"false" Priority=3D"62" Name=3D"Light Grid Accen=
t 3"/>
  <w:LsdException Locked=3D"false" Priority=3D"63" Name=3D"Medium Shading 1=
 Accent 3"/>
  <w:LsdException Locked=3D"false" Priority=3D"64" Name=3D"Medium Shading 2=
 Accent 3"/>
  <w:LsdException Locked=3D"false" Priority=3D"65" Name=3D"Medium List 1 Ac=
cent 3"/>
  <w:LsdException Locked=3D"false" Priority=3D"66" Name=3D"Medium List 2 Ac=
cent 3"/>
  <w:LsdException Locked=3D"false" Priority=3D"67" Name=3D"Medium Grid 1 Ac=
cent 3"/>
  <w:LsdException Locked=3D"false" Priority=3D"68" Name=3D"Medium Grid 2 Ac=
cent 3"/>
  <w:LsdException Locked=3D"false" Priority=3D"69" Name=3D"Medium Grid 3 Ac=
cent 3"/>
  <w:LsdException Locked=3D"false" Priority=3D"70" Name=3D"Dark List Accent=
 3"/>
  <w:LsdException Locked=3D"false" Priority=3D"71" Name=3D"Colorful Shading=
 Accent 3"/>
  <w:LsdException Locked=3D"false" Priority=3D"72" Name=3D"Colorful List Ac=
cent 3"/>
  <w:LsdException Locked=3D"false" Priority=3D"73" Name=3D"Colorful Grid Ac=
cent 3"/>
  <w:LsdException Locked=3D"false" Priority=3D"60" Name=3D"Light Shading Ac=
cent 4"/>
  <w:LsdException Locked=3D"false" Priority=3D"61" Name=3D"Light List Accen=
t 4"/>
  <w:LsdException Locked=3D"false" Priority=3D"62" Name=3D"Light Grid Accen=
t 4"/>
  <w:LsdException Locked=3D"false" Priority=3D"63" Name=3D"Medium Shading 1=
 Accent 4"/>
  <w:LsdException Locked=3D"false" Priority=3D"64" Name=3D"Medium Shading 2=
 Accent 4"/>
  <w:LsdException Locked=3D"false" Priority=3D"65" Name=3D"Medium List 1 Ac=
cent 4"/>
  <w:LsdException Locked=3D"false" Priority=3D"66" Name=3D"Medium List 2 Ac=
cent 4"/>
  <w:LsdException Locked=3D"false" Priority=3D"67" Name=3D"Medium Grid 1 Ac=
cent 4"/>
  <w:LsdException Locked=3D"false" Priority=3D"68" Name=3D"Medium Grid 2 Ac=
cent 4"/>
  <w:LsdException Locked=3D"false" Priority=3D"69" Name=3D"Medium Grid 3 Ac=
cent 4"/>
  <w:LsdException Locked=3D"false" Priority=3D"70" Name=3D"Dark List Accent=
 4"/>
  <w:LsdException Locked=3D"false" Priority=3D"71" Name=3D"Colorful Shading=
 Accent 4"/>
  <w:LsdException Locked=3D"false" Priority=3D"72" Name=3D"Colorful List Ac=
cent 4"/>
  <w:LsdException Locked=3D"false" Priority=3D"73" Name=3D"Colorful Grid Ac=
cent 4"/>
  <w:LsdException Locked=3D"false" Priority=3D"60" Name=3D"Light Shading Ac=
cent 5"/>
  <w:LsdException Locked=3D"false" Priority=3D"61" Name=3D"Light List Accen=
t 5"/>
  <w:LsdException Locked=3D"false" Priority=3D"62" Name=3D"Light Grid Accen=
t 5"/>
  <w:LsdException Locked=3D"false" Priority=3D"63" Name=3D"Medium Shading 1=
 Accent 5"/>
  <w:LsdException Locked=3D"false" Priority=3D"64" Name=3D"Medium Shading 2=
 Accent 5"/>
  <w:LsdException Locked=3D"false" Priority=3D"65" Name=3D"Medium List 1 Ac=
cent 5"/>
  <w:LsdException Locked=3D"false" Priority=3D"66" Name=3D"Medium List 2 Ac=
cent 5"/>
  <w:LsdException Locked=3D"false" Priority=3D"67" Name=3D"Medium Grid 1 Ac=
cent 5"/>
  <w:LsdException Locked=3D"false" Priority=3D"68" Name=3D"Medium Grid 2 Ac=
cent 5"/>
  <w:LsdException Locked=3D"false" Priority=3D"69" Name=3D"Medium Grid 3 Ac=
cent 5"/>
  <w:LsdException Locked=3D"false" Priority=3D"70" Name=3D"Dark List Accent=
 5"/>
  <w:LsdException Locked=3D"false" Priority=3D"71" Name=3D"Colorful Shading=
 Accent 5"/>
  <w:LsdException Locked=3D"false" Priority=3D"72" Name=3D"Colorful List Ac=
cent 5"/>
  <w:LsdException Locked=3D"false" Priority=3D"73" Name=3D"Colorful Grid Ac=
cent 5"/>
  <w:LsdException Locked=3D"false" Priority=3D"60" Name=3D"Light Shading Ac=
cent 6"/>
  <w:LsdException Locked=3D"false" Priority=3D"61" Name=3D"Light List Accen=
t 6"/>
  <w:LsdException Locked=3D"false" Priority=3D"62" Name=3D"Light Grid Accen=
t 6"/>
  <w:LsdException Locked=3D"false" Priority=3D"63" Name=3D"Medium Shading 1=
 Accent 6"/>
  <w:LsdException Locked=3D"false" Priority=3D"64" Name=3D"Medium Shading 2=
 Accent 6"/>
  <w:LsdException Locked=3D"false" Priority=3D"65" Name=3D"Medium List 1 Ac=
cent 6"/>
  <w:LsdException Locked=3D"false" Priority=3D"66" Name=3D"Medium List 2 Ac=
cent 6"/>
  <w:LsdException Locked=3D"false" Priority=3D"67" Name=3D"Medium Grid 1 Ac=
cent 6"/>
  <w:LsdException Locked=3D"false" Priority=3D"68" Name=3D"Medium Grid 2 Ac=
cent 6"/>
  <w:LsdException Locked=3D"false" Priority=3D"69" Name=3D"Medium Grid 3 Ac=
cent 6"/>
  <w:LsdException Locked=3D"false" Priority=3D"70" Name=3D"Dark List Accent=
 6"/>
  <w:LsdException Locked=3D"false" Priority=3D"71" Name=3D"Colorful Shading=
 Accent 6"/>
  <w:LsdException Locked=3D"false" Priority=3D"72" Name=3D"Colorful List Ac=
cent 6"/>
  <w:LsdException Locked=3D"false" Priority=3D"73" Name=3D"Colorful Grid Ac=
cent 6"/>
  <w:LsdException Locked=3D"false" Priority=3D"19" QFormat=3D"true"
   Name=3D"Subtle Emphasis"/>
  <w:LsdException Locked=3D"false" Priority=3D"21" QFormat=3D"true"
   Name=3D"Intense Emphasis"/>
  <w:LsdException Locked=3D"false" Priority=3D"31" QFormat=3D"true"
   Name=3D"Subtle Reference"/>
  <w:LsdException Locked=3D"false" Priority=3D"32" QFormat=3D"true"
   Name=3D"Intense Reference"/>
  <w:LsdException Locked=3D"false" Priority=3D"33" QFormat=3D"true" Name=3D=
"Book Title"/>
  <w:LsdException Locked=3D"false" Priority=3D"37" SemiHidden=3D"true"
   UnhideWhenUsed=3D"true" Name=3D"Bibliography"/>
  <w:LsdException Locked=3D"false" Priority=3D"39" SemiHidden=3D"true"
   UnhideWhenUsed=3D"true" QFormat=3D"true" Name=3D"TOC Heading"/>
  <w:LsdException Locked=3D"false" Priority=3D"41" Name=3D"Plain Table 1"/>
  <w:LsdException Locked=3D"false" Priority=3D"42" Name=3D"Plain Table 2"/>
  <w:LsdException Locked=3D"false" Priority=3D"43" Name=3D"Plain Table 3"/>
  <w:LsdException Locked=3D"false" Priority=3D"44" Name=3D"Plain Table 4"/>
  <w:LsdException Locked=3D"false" Priority=3D"45" Name=3D"Plain Table 5"/>
  <w:LsdException Locked=3D"false" Priority=3D"40" Name=3D"Grid Table Light=
"/>
  <w:LsdException Locked=3D"false" Priority=3D"46" Name=3D"Grid Table 1 Lig=
ht"/>
  <w:LsdException Locked=3D"false" Priority=3D"47" Name=3D"Grid Table 2"/>
  <w:LsdException Locked=3D"false" Priority=3D"48" Name=3D"Grid Table 3"/>
  <w:LsdException Locked=3D"false" Priority=3D"49" Name=3D"Grid Table 4"/>
  <w:LsdException Locked=3D"false" Priority=3D"50" Name=3D"Grid Table 5 Dar=
k"/>
  <w:LsdException Locked=3D"false" Priority=3D"51" Name=3D"Grid Table 6 Col=
orful"/>
  <w:LsdException Locked=3D"false" Priority=3D"52" Name=3D"Grid Table 7 Col=
orful"/>
  <w:LsdException Locked=3D"false" Priority=3D"46"
   Name=3D"Grid Table 1 Light Accent 1"/>
  <w:LsdException Locked=3D"false" Priority=3D"47" Name=3D"Grid Table 2 Acc=
ent 1"/>
  <w:LsdException Locked=3D"false" Priority=3D"48" Name=3D"Grid Table 3 Acc=
ent 1"/>
  <w:LsdException Locked=3D"false" Priority=3D"49" Name=3D"Grid Table 4 Acc=
ent 1"/>
  <w:LsdException Locked=3D"false" Priority=3D"50" Name=3D"Grid Table 5 Dar=
k Accent 1"/>
  <w:LsdException Locked=3D"false" Priority=3D"51"
   Name=3D"Grid Table 6 Colorful Accent 1"/>
  <w:LsdException Locked=3D"false" Priority=3D"52"
   Name=3D"Grid Table 7 Colorful Accent 1"/>
  <w:LsdException Locked=3D"false" Priority=3D"46"
   Name=3D"Grid Table 1 Light Accent 2"/>
  <w:LsdException Locked=3D"false" Priority=3D"47" Name=3D"Grid Table 2 Acc=
ent 2"/>
  <w:LsdException Locked=3D"false" Priority=3D"48" Name=3D"Grid Table 3 Acc=
ent 2"/>
  <w:LsdException Locked=3D"false" Priority=3D"49" Name=3D"Grid Table 4 Acc=
ent 2"/>
  <w:LsdException Locked=3D"false" Priority=3D"50" Name=3D"Grid Table 5 Dar=
k Accent 2"/>
  <w:LsdException Locked=3D"false" Priority=3D"51"
   Name=3D"Grid Table 6 Colorful Accent 2"/>
  <w:LsdException Locked=3D"false" Priority=3D"52"
   Name=3D"Grid Table 7 Colorful Accent 2"/>
  <w:LsdException Locked=3D"false" Priority=3D"46"
   Name=3D"Grid Table 1 Light Accent 3"/>
  <w:LsdException Locked=3D"false" Priority=3D"47" Name=3D"Grid Table 2 Acc=
ent 3"/>
  <w:LsdException Locked=3D"false" Priority=3D"48" Name=3D"Grid Table 3 Acc=
ent 3"/>
  <w:LsdException Locked=3D"false" Priority=3D"49" Name=3D"Grid Table 4 Acc=
ent 3"/>
  <w:LsdException Locked=3D"false" Priority=3D"50" Name=3D"Grid Table 5 Dar=
k Accent 3"/>
  <w:LsdException Locked=3D"false" Priority=3D"51"
   Name=3D"Grid Table 6 Colorful Accent 3"/>
  <w:LsdException Locked=3D"false" Priority=3D"52"
   Name=3D"Grid Table 7 Colorful Accent 3"/>
  <w:LsdException Locked=3D"false" Priority=3D"46"
   Name=3D"Grid Table 1 Light Accent 4"/>
  <w:LsdException Locked=3D"false" Priority=3D"47" Name=3D"Grid Table 2 Acc=
ent 4"/>
  <w:LsdException Locked=3D"false" Priority=3D"48" Name=3D"Grid Table 3 Acc=
ent 4"/>
  <w:LsdException Locked=3D"false" Priority=3D"49" Name=3D"Grid Table 4 Acc=
ent 4"/>
  <w:LsdException Locked=3D"false" Priority=3D"50" Name=3D"Grid Table 5 Dar=
k Accent 4"/>
  <w:LsdException Locked=3D"false" Priority=3D"51"
   Name=3D"Grid Table 6 Colorful Accent 4"/>
  <w:LsdException Locked=3D"false" Priority=3D"52"
   Name=3D"Grid Table 7 Colorful Accent 4"/>
  <w:LsdException Locked=3D"false" Priority=3D"46"
   Name=3D"Grid Table 1 Light Accent 5"/>
  <w:LsdException Locked=3D"false" Priority=3D"47" Name=3D"Grid Table 2 Acc=
ent 5"/>
  <w:LsdException Locked=3D"false" Priority=3D"48" Name=3D"Grid Table 3 Acc=
ent 5"/>
  <w:LsdException Locked=3D"false" Priority=3D"49" Name=3D"Grid Table 4 Acc=
ent 5"/>
  <w:LsdException Locked=3D"false" Priority=3D"50" Name=3D"Grid Table 5 Dar=
k Accent 5"/>
  <w:LsdException Locked=3D"false" Priority=3D"51"
   Name=3D"Grid Table 6 Colorful Accent 5"/>
  <w:LsdException Locked=3D"false" Priority=3D"52"
   Name=3D"Grid Table 7 Colorful Accent 5"/>
  <w:LsdException Locked=3D"false" Priority=3D"46"
   Name=3D"Grid Table 1 Light Accent 6"/>
  <w:LsdException Locked=3D"false" Priority=3D"47" Name=3D"Grid Table 2 Acc=
ent 6"/>
  <w:LsdException Locked=3D"false" Priority=3D"48" Name=3D"Grid Table 3 Acc=
ent 6"/>
  <w:LsdException Locked=3D"false" Priority=3D"49" Name=3D"Grid Table 4 Acc=
ent 6"/>
  <w:LsdException Locked=3D"false" Priority=3D"50" Name=3D"Grid Table 5 Dar=
k Accent 6"/>
  <w:LsdException Locked=3D"false" Priority=3D"51"
   Name=3D"Grid Table 6 Colorful Accent 6"/>
  <w:LsdException Locked=3D"false" Priority=3D"52"
   Name=3D"Grid Table 7 Colorful Accent 6"/>
  <w:LsdException Locked=3D"false" Priority=3D"46" Name=3D"List Table 1 Lig=
ht"/>
  <w:LsdException Locked=3D"false" Priority=3D"47" Name=3D"List Table 2"/>
  <w:LsdException Locked=3D"false" Priority=3D"48" Name=3D"List Table 3"/>
  <w:LsdException Locked=3D"false" Priority=3D"49" Name=3D"List Table 4"/>
  <w:LsdException Locked=3D"false" Priority=3D"50" Name=3D"List Table 5 Dar=
k"/>
  <w:LsdException Locked=3D"false" Priority=3D"51" Name=3D"List Table 6 Col=
orful"/>
  <w:LsdException Locked=3D"false" Priority=3D"52" Name=3D"List Table 7 Col=
orful"/>
  <w:LsdException Locked=3D"false" Priority=3D"46"
   Name=3D"List Table 1 Light Accent 1"/>
  <w:LsdException Locked=3D"false" Priority=3D"47" Name=3D"List Table 2 Acc=
ent 1"/>
  <w:LsdException Locked=3D"false" Priority=3D"48" Name=3D"List Table 3 Acc=
ent 1"/>
  <w:LsdException Locked=3D"false" Priority=3D"49" Name=3D"List Table 4 Acc=
ent 1"/>
  <w:LsdException Locked=3D"false" Priority=3D"50" Name=3D"List Table 5 Dar=
k Accent 1"/>
  <w:LsdException Locked=3D"false" Priority=3D"51"
   Name=3D"List Table 6 Colorful Accent 1"/>
  <w:LsdException Locked=3D"false" Priority=3D"52"
   Name=3D"List Table 7 Colorful Accent 1"/>
  <w:LsdException Locked=3D"false" Priority=3D"46"
   Name=3D"List Table 1 Light Accent 2"/>
  <w:LsdException Locked=3D"false" Priority=3D"47" Name=3D"List Table 2 Acc=
ent 2"/>
  <w:LsdException Locked=3D"false" Priority=3D"48" Name=3D"List Table 3 Acc=
ent 2"/>
  <w:LsdException Locked=3D"false" Priority=3D"49" Name=3D"List Table 4 Acc=
ent 2"/>
  <w:LsdException Locked=3D"false" Priority=3D"50" Name=3D"List Table 5 Dar=
k Accent 2"/>
  <w:LsdException Locked=3D"false" Priority=3D"51"
   Name=3D"List Table 6 Colorful Accent 2"/>
  <w:LsdException Locked=3D"false" Priority=3D"52"
   Name=3D"List Table 7 Colorful Accent 2"/>
  <w:LsdException Locked=3D"false" Priority=3D"46"
   Name=3D"List Table 1 Light Accent 3"/>
  <w:LsdException Locked=3D"false" Priority=3D"47" Name=3D"List Table 2 Acc=
ent 3"/>
  <w:LsdException Locked=3D"false" Priority=3D"48" Name=3D"List Table 3 Acc=
ent 3"/>
  <w:LsdException Locked=3D"false" Priority=3D"49" Name=3D"List Table 4 Acc=
ent 3"/>
  <w:LsdException Locked=3D"false" Priority=3D"50" Name=3D"List Table 5 Dar=
k Accent 3"/>
  <w:LsdException Locked=3D"false" Priority=3D"51"
   Name=3D"List Table 6 Colorful Accent 3"/>
  <w:LsdException Locked=3D"false" Priority=3D"52"
   Name=3D"List Table 7 Colorful Accent 3"/>
  <w:LsdException Locked=3D"false" Priority=3D"46"
   Name=3D"List Table 1 Light Accent 4"/>
  <w:LsdException Locked=3D"false" Priority=3D"47" Name=3D"List Table 2 Acc=
ent 4"/>
  <w:LsdException Locked=3D"false" Priority=3D"48" Name=3D"List Table 3 Acc=
ent 4"/>
  <w:LsdException Locked=3D"false" Priority=3D"49" Name=3D"List Table 4 Acc=
ent 4"/>
  <w:LsdException Locked=3D"false" Priority=3D"50" Name=3D"List Table 5 Dar=
k Accent 4"/>
  <w:LsdException Locked=3D"false" Priority=3D"51"
   Name=3D"List Table 6 Colorful Accent 4"/>
  <w:LsdException Locked=3D"false" Priority=3D"52"
   Name=3D"List Table 7 Colorful Accent 4"/>
  <w:LsdException Locked=3D"false" Priority=3D"46"
   Name=3D"List Table 1 Light Accent 5"/>
  <w:LsdException Locked=3D"false" Priority=3D"47" Name=3D"List Table 2 Acc=
ent 5"/>
  <w:LsdException Locked=3D"false" Priority=3D"48" Name=3D"List Table 3 Acc=
ent 5"/>
  <w:LsdException Locked=3D"false" Priority=3D"49" Name=3D"List Table 4 Acc=
ent 5"/>
  <w:LsdException Locked=3D"false" Priority=3D"50" Name=3D"List Table 5 Dar=
k Accent 5"/>
  <w:LsdException Locked=3D"false" Priority=3D"51"
   Name=3D"List Table 6 Colorful Accent 5"/>
  <w:LsdException Locked=3D"false" Priority=3D"52"
   Name=3D"List Table 7 Colorful Accent 5"/>
  <w:LsdException Locked=3D"false" Priority=3D"46"
   Name=3D"List Table 1 Light Accent 6"/>
  <w:LsdException Locked=3D"false" Priority=3D"47" Name=3D"List Table 2 Acc=
ent 6"/>
  <w:LsdException Locked=3D"false" Priority=3D"48" Name=3D"List Table 3 Acc=
ent 6"/>
  <w:LsdException Locked=3D"false" Priority=3D"49" Name=3D"List Table 4 Acc=
ent 6"/>
  <w:LsdException Locked=3D"false" Priority=3D"50" Name=3D"List Table 5 Dar=
k Accent 6"/>
  <w:LsdException Locked=3D"false" Priority=3D"51"
   Name=3D"List Table 6 Colorful Accent 6"/>
  <w:LsdException Locked=3D"false" Priority=3D"52"
   Name=3D"List Table 7 Colorful Accent 6"/>
 </w:LatentStyles>
</xml><![endif]-->
<style>
<!--
 /* Font Definitions */
 @font-face
	{font-family:"Cambria Math";
	panose-1:2 4 5 3 5 4 6 3 2 4;
	mso-font-charset:1;
	mso-generic-font-family:roman;
	mso-font-pitch:variable;
	mso-font-signature:0 0 0 0 0 0;}
@font-face
	{font-family:"Segoe UI";
	panose-1:2 11 5 2 4 2 4 2 2 3;
	mso-font-charset:0;
	mso-generic-font-family:swiss;
	mso-font-pitch:variable;
	mso-font-signature:-469750017 -1073683329 9 0 511 0;}
 /* Style Definitions */
 p.MsoNormal, li.MsoNormal, div.MsoNormal
	{mso-style-unhide:no;
	mso-style-qformat:yes;
	mso-style-parent:"";
	margin:0in;
	margin-bottom:.0001pt;
	mso-pagination:widow-orphan;
	font-size:12.0pt;
	font-family:"Times New Roman",serif;
	mso-fareast-font-family:"Times New Roman";
	mso-fareast-theme-font:minor-fareast;}
p.MsoCommentText, li.MsoCommentText, div.MsoCommentText
	{mso-style-noshow:yes;
	mso-style-priority:99;
	mso-style-link:"Comment Text Char";
	mso-margin-top-alt:auto;
	margin-right:0in;
	mso-margin-bottom-alt:auto;
	margin-left:0in;
	mso-pagination:widow-orphan;
	font-size:12.0pt;
	font-family:"Times New Roman",serif;
	mso-fareast-font-family:"Times New Roman";
	mso-fareast-theme-font:minor-fareast;}
span.MsoCommentReference
	{mso-style-noshow:yes;
	mso-style-priority:99;
	mso-ansi-font-size:8.0pt;
	mso-bidi-font-size:8.0pt;}
a:link, span.MsoHyperlink
	{mso-style-noshow:yes;
	mso-style-priority:99;
	color:blue;
	text-decoration:underline;
	text-underline:single;}
a:visited, span.MsoHyperlinkFollowed
	{mso-style-noshow:yes;
	mso-style-priority:99;
	color:#954F72;
	mso-themecolor:followedhyperlink;
	text-decoration:underline;
	text-underline:single;}
p
	{mso-style-noshow:yes;
	mso-style-priority:99;
	mso-margin-top-alt:auto;
	margin-right:0in;
	mso-margin-bottom-alt:auto;
	margin-left:0in;
	mso-pagination:widow-orphan;
	font-size:12.0pt;
	font-family:"Times New Roman",serif;
	mso-fareast-font-family:"Times New Roman";
	mso-fareast-theme-font:minor-fareast;}
p.MsoAcetate, li.MsoAcetate, div.MsoAcetate
	{mso-style-noshow:yes;
	mso-style-priority:99;
	mso-style-link:"Balloon Text Char";
	margin:0in;
	margin-bottom:.0001pt;
	mso-pagination:widow-orphan;
	font-size:9.0pt;
	font-family:"Segoe UI",sans-serif;
	mso-fareast-font-family:"Times New Roman";
	mso-fareast-theme-font:minor-fareast;}
span.CommentTextChar
	{mso-style-name:"Comment Text Char";
	mso-style-noshow:yes;
	mso-style-priority:99;
	mso-style-unhide:no;
	mso-style-locked:yes;
	mso-style-link:"Comment Text";
	mso-ansi-font-size:12.0pt;
	mso-bidi-font-size:12.0pt;
	font-family:"Times New Roman",serif;
	mso-ascii-font-family:"Times New Roman";
	mso-fareast-font-family:"Times New Roman";
	mso-fareast-theme-font:minor-fareast;
	mso-hansi-font-family:"Times New Roman";
	mso-bidi-font-family:"Times New Roman";}
span.jrnlbibref
	{mso-style-name:jrnlbibref;
	mso-style-unhide:no;}
span.label7
	{mso-style-name:label7;
	mso-style-unhide:no;}
span.label8
	{mso-style-name:label8;
	mso-style-unhide:no;}
span.floatid
	{mso-style-name:floatid;
	mso-style-unhide:no;}
span.BalloonTextChar
	{mso-style-name:"Balloon Text Char";
	mso-style-noshow:yes;
	mso-style-priority:99;
	mso-style-unhide:no;
	mso-style-locked:yes;
	mso-style-link:"Balloon Text";
	mso-ansi-font-size:9.0pt;
	mso-bidi-font-size:9.0pt;
	font-family:"Segoe UI",sans-serif;
	mso-ascii-font-family:"Segoe UI";
	mso-fareast-font-family:"Times New Roman";
	mso-fareast-theme-font:minor-fareast;
	mso-hansi-font-family:"Segoe UI";
	mso-bidi-font-family:"Segoe UI";}
p.jrnlreftext, li.jrnlreftext, div.jrnlreftext
	{mso-style-name:jrnlreftext;
	mso-style-unhide:no;
	mso-margin-top-alt:auto;
	margin-right:0in;
	mso-margin-bottom-alt:auto;
	margin-left:0in;
	mso-pagination:widow-orphan;
	font-size:12.0pt;
	font-family:"Times New Roman",serif;
	mso-fareast-font-family:"Times New Roman";}
span.refslno
	{mso-style-name:refslno;
	mso-style-unhide:no;}
span.refauthor
	{mso-style-name:refauthor;
	mso-style-unhide:no;}
span.refsurname
	{mso-style-name:refsurname;
	mso-style-unhide:no;}
span.refgivenname
	{mso-style-name:refgivenname;
	mso-style-unhide:no;}
span.refbooktitle
	{mso-style-name:refbooktitle;
	mso-style-unhide:no;}
span.refpublishername
	{mso-style-name:refpublishername;
	mso-style-unhide:no;}
span.refyear
	{mso-style-name:refyear;
	mso-style-unhide:no;}
span.refcomments
	{mso-style-name:refcomments;
	mso-style-unhide:no;}
span.refdoi
	{mso-style-name:refdoi;
	mso-style-unhide:no;}
span.refreporttitle
	{mso-style-name:refreporttitle;
	mso-style-unhide:no;}
span.refcollaboration
	{mso-style-name:refcollaboration;
	mso-style-unhide:no;}
.MsoChpDefault
	{mso-style-type:export-only;
	mso-default-props:yes;
	mso-ascii-font-family:Calibri;
	mso-ascii-theme-font:minor-latin;
	mso-fareast-font-family:Calibri;
	mso-fareast-theme-font:minor-latin;
	mso-hansi-font-family:Calibri;
	mso-hansi-theme-font:minor-latin;
	mso-bidi-font-family:"Times New Roman";
	mso-bidi-theme-font:minor-bidi;}
.MsoPapDefault
	{mso-style-type:export-only;
	margin-bottom:8.0pt;
	line-height:107%;}
@page WordSection1
	{size:8.5in 11.0in;
	margin:1.0in 1.0in 1.0in 1.0in;
	mso-header-margin:.5in;
	mso-footer-margin:.5in;
	mso-paper-source:0;}
div.WordSection1
	{page:WordSection1;}
-->
</style>
<!--[if gte mso 10]>
<style>
 /* Style Definitions */
 table.MsoNormalTable
	{mso-style-name:"Table Normal";
	mso-tstyle-rowband-size:0;
	mso-tstyle-colband-size:0;
	mso-style-noshow:yes;
	mso-style-priority:99;
	mso-style-parent:"";
	mso-padding-alt:0in 5.4pt 0in 5.4pt;
	mso-para-margin-top:0in;
	mso-para-margin-right:0in;
	mso-para-margin-bottom:8.0pt;
	mso-para-margin-left:0in;
	line-height:107%;
	mso-pagination:widow-orphan;
	font-size:11.0pt;
	font-family:"Calibri",sans-serif;
	mso-ascii-font-family:Calibri;
	mso-ascii-theme-font:minor-latin;
	mso-hansi-font-family:Calibri;
	mso-hansi-theme-font:minor-latin;
	mso-bidi-font-family:"Times New Roman";
	mso-bidi-theme-font:minor-bidi;}
</style>
<![endif]--><!--[if gte mso 9]><xml>
 <o:shapedefaults v:ext=3D"edit" spidmax=3D"1026"/>
</xml><![endif]--><!--[if gte mso 9]><xml>
 <o:shapelayout v:ext=3D"edit">
  <o:idmap v:ext=3D"edit" data=3D"1"/>
 </o:shapelayout></xml><![endif]-->
</head>

<body lang=3DEN-US link=3Dblue vlink=3D"#954F72" style=3D'tab-interval:.5in=
'>

<div class=3DWordSection1>

<p class=3DMsoNormal style=3D'margin-bottom:7.5pt;line-height:21.0pt;backgr=
ound:
#EFEFEF'><span class=3Dlabel7><b><span style=3D'font-size:11.5pt;color:#3E3=
D40'>Table
S1.</span></span></b></span><span style=3D'font-size:11.5pt;color:#3E3D40'>=
<o:p></o:p></span></p>

<table class=3DMsoNormalTable border=3D0 cellspacing=3D0 cellpadding=3D0
 style=3D'border-collapse:collapse;mso-yfti-tbllook:1184'
 id=3D8172dc64-688a-4e46-bb4e-c4f417dbb5f3 data-col-count=3D3
 data-col-widths-px=3D"186,168,157.25" data-table-type=3DdoubleColumn
 data-focusout-data=3Dpaste
 data-old-attributes=3D"&quot;data-table-type&quot;:&quot;singleColumn&quot=
;;&quot;data-col-count&quot;:&quot;3&quot;;&quot;data-col-widths-px&quot;:&=
quot;98,81,70.64&quot;"
 data-changed-attributes=3D"data-table-type,data-col-minwidths-px"
 data-col-minwidths-px=3D"42,24,12">
 <thead id=3D8fdb41de-e82d-4efe-84f2-b9e11f632c4b>
  <tr style=3D'mso-yfti-irow:0;mso-yfti-firstrow:yes;height:2.5pt'
   id=3D27dea10d-a8c6-4e48-ab93-4ba43180d89c>
   <td valign=3Dbottom style=3D'padding:.75pt .75pt .75pt .75pt;height:2.5p=
t'>
   <p class=3DMsoNormal align=3Dcenter style=3D'text-align:center;line-heig=
ht:21.0pt'
   id=3D7e60ed06-821f-4946-a4e3-1dd093ef2cca><b><span style=3D'font-size:11=
.5pt;
   color:#3E3D40'>Description<o:p></o:p></span></b></p>
   </td>
   <td valign=3Dbottom style=3D'padding:.75pt .75pt .75pt .75pt;height:2.5p=
t'>
   <p class=3DMsoNormal align=3Dcenter style=3D'text-align:center;line-heig=
ht:21.0pt'
   id=3D9006a142-d15f-49b4-8f25-92795a845c0c><b><span style=3D'font-size:11=
.5pt;
   color:#3E3D40'>Source (URL)<o:p></o:p></span></b></p>
   </td>
   <td valign=3Dbottom style=3D'padding:.75pt .75pt .75pt .75pt;height:2.5p=
t'>
   <p class=3DMsoNormal align=3Dcenter style=3D'text-align:center;line-heig=
ht:21.0pt'
   id=3D1566e794-be1c-457d-a3bc-cb7f9c09294b data-role=3Dcopyeditor><b><span
   style=3D'font-size:11.5pt;color:#3E3D40'>DOI<o:p></o:p></span></b></p>
   </td>
  </tr>
 </thead>
 <tr style=3D'mso-yfti-irow:1;height:23.5pt'
  id=3D832035b7-bfe2-4e76-911e-d4316150cdcc>
  <td valign=3Dtop style=3D'padding:.75pt .75pt .75pt .75pt;height:23.5pt;
  border:padding: 0cm 0.19cm' data-original-border=3D"border: 1px solid #00=
0000"
  data-original-padding=3D" padding: 0cm 0.19cm"
  id=3D359dfa36-bab3-4693-9e9d-d36e53ff384a
  data-old-attributes=3D"&quot;align&quot;:&quot;undefined&quot;;"
  data-changed-attributes=3D"align,valign,data-col-index" data-col-index=3D=
1>
  <p class=3DMsoNormal style=3D'line-height:21.0pt'
  id=3Dc0213a87-4d48-4285-9a88-546a886c845f
  data-old-attributes=3D"&quot;align&quot;:&quot;undefined&quot;;"
  data-changed-attributes=3Dalign><span style=3D'font-size:11.5pt;color:#3E=
3D40'>Template
  for qualitative metadata<o:p></o:p></span></p>
  </td>
  <td valign=3Dtop style=3D'padding:.75pt .75pt .75pt .75pt;height:23.5pt;
  border:padding: 0cm 0.19cm' data-original-border=3D"border: 1px solid #00=
0000"
  data-original-padding=3D" padding: 0cm 0.19cm"
  id=3Dbce4c227-e37d-44d3-a9f3-f4b35ff85dc8
  data-old-attributes=3D"&quot;align&quot;:&quot;undefined&quot;;"
  data-changed-attributes=3D"align,valign,data-col-index" data-col-index=3D=
2>
  <p class=3DMsoNormal style=3D'line-height:21.0pt'
  id=3D8188b82c-6de8-4013-9c94-b5c5a7c736e0
  data-old-attributes=3D"&quot;align&quot;:&quot;undefined&quot;;"
  data-changed-attributes=3Dalign><span style=3D'font-size:11.5pt;color:#3E=
3D40'><a
  href=3D"https://git.dcc.sib.swiss/sphn-semantic-framework/metadata-collec=
tion/-/tree/main/Qualitative%20Metadata"
  id=3Dedabcd3e-c14f-4ecf-b312-7c8a8db96fff>https://git.dcc.sib.swiss/sphn-=
semantic-framework/metadata-collection/-/tree/main/Qualitative%20Metadata</=
a><o:p></o:p></span></p>
  </td>
  <td valign=3Dtop style=3D'padding:.75pt .75pt .75pt .75pt;height:23.5pt;
  border:padding: 0cm 0.19cm' data-original-border=3D"border: 1px solid #00=
0000"
  data-original-padding=3D" padding: 0cm 0.19cm"
  id=3Ddd5afbc1-a86a-4bdd-b9df-65be9e28b637
  data-old-attributes=3D"&quot;align&quot;:&quot;undefined&quot;;"
  data-changed-attributes=3D"align,valign,data-col-index" data-col-index=3D=
3>
  <p class=3DMsoNormal style=3D'line-height:21.0pt'
  id=3D6aa8c32d-95f3-438e-a286-698cd9d92ec5
  data-old-attributes=3D"&quot;align&quot;:&quot;undefined&quot;;"
  data-changed-attributes=3Dalign><span style=3D'font-size:11.5pt;color:#3E=
3D40'><a
  href=3D"https://doi.org/10.5281/zenodo.17292541"
  id=3Db281b53a-8203-419b-9f21-86ae3f5b780c>https://doi.org/10.5281/zenodo.=
17292541</a>
  [<span class=3Djrnlbibref><span data-citation-string=3D" R62 " data-init-=
id=3DR63
  id=3Dc6f28186-f454-4638-96e5-0f6cd3eb6862>62</span></span>] (see Qualitat=
ive
  metadata)<o:p></o:p></span></p>
  </td>
 </tr>
 <tr style=3D'mso-yfti-irow:2;height:3.0pt'
  id=3D0cd491dd-d624-44e9-a786-b8ffef4ffc26>
  <td valign=3Dtop style=3D'padding:.75pt .75pt .75pt .75pt;height:3.0pt;
  border:padding: 0cm 0.19cm' data-original-border=3D"border: 1px solid #00=
0000"
  data-original-padding=3D" padding: 0cm 0.19cm"
  id=3D18f7da18-34fb-42a1-a741-09a1e7bac9a5
  data-old-attributes=3D"&quot;align&quot;:&quot;undefined&quot;;"
  data-changed-attributes=3D"align,valign,data-col-index" data-col-index=3D=
1>
  <p class=3DMsoNormal style=3D'line-height:21.0pt'
  id=3Db6bfa567-1ee3-4cef-b67f-8a9dc8606683
  data-old-attributes=3D"&quot;align&quot;:&quot;undefined&quot;;"
  data-changed-attributes=3Dalign><span style=3D'font-size:11.5pt;color:#3E=
3D40'>SPHN
  Metadata Catalog Schema<o:p></o:p></span></p>
  </td>
  <td valign=3Dtop style=3D'padding:.75pt .75pt .75pt .75pt;height:3.0pt;
  border:padding: 0cm 0.19cm' data-original-border=3D"border: 1px solid #00=
0000"
  data-original-padding=3D" padding: 0cm 0.19cm"
  id=3D33c31ed0-61d4-4f5e-b0fd-cac47f536131
  data-old-attributes=3D"&quot;align&quot;:&quot;undefined&quot;;"
  data-changed-attributes=3D"align,valign,data-col-index" data-col-index=3D=
2>
  <p class=3DMsoNormal style=3D'line-height:21.0pt'
  id=3D0743ef26-7881-415a-83cd-ddf0f051afa5
  data-old-attributes=3D"&quot;align&quot;:&quot;undefined&quot;;"
  data-changed-attributes=3Dalign><span style=3D'font-size:11.5pt;color:#3E=
3D40'><a
  href=3D"https://sphn.gitlab.io/sphn-metacat-schema/"
  id=3D763703a6-9aa6-4cb1-bffc-f76b15c5ff69>https://sphn.gitlab.io/sphn-met=
acat-schema/</a><o:p></o:p></span></p>
  </td>
  <td valign=3Dtop style=3D'padding:.75pt .75pt .75pt .75pt;height:3.0pt;
  border:padding: 0cm 0.19cm' data-original-border=3D"border: 1px solid #00=
0000"
  data-original-padding=3D" padding: 0cm 0.19cm"
  id=3D7d960a43-d1f1-457d-bfe2-5911ce1a3b6e
  data-old-attributes=3D"&quot;align&quot;:&quot;undefined&quot;;"
  data-changed-attributes=3D"align,valign,data-col-index" data-col-index=3D=
3>
  <p class=3DMsoNormal style=3D'line-height:21.0pt'
  id=3Dcfd92a9d-ed1a-4674-b2a2-050a39ca07fc
  data-old-attributes=3D"&quot;align&quot;:&quot;undefined&quot;;"
  data-changed-attributes=3Dalign><u id=3D3eb04f6a-1cc2-4d41-ad61-5a5da56a6=
435><span
  style=3D'font-size:11.5pt;color:#3E3D40'><a
  href=3D"https://zenodo.org/records/20071707"
  id=3Dfebae36d-ec23-4538-ac3f-a4d1bd7dc3fe>https://zenodo.org/records/2007=
1707</a></span></u><span
  style=3D'font-size:11.5pt;color:#3E3D40'> [<span class=3Djrnlbibref><span
  data-citation-string=3D" R41 " data-init-id=3DR42
  id=3D1621eea9-421f-4983-a171-ff036ee40d18>41</span></span>]<o:p></o:p></s=
pan></p>
  </td>
 </tr>
 <tr style=3D'mso-yfti-irow:3;height:20.0pt'
  id=3Dd990c3e3-0d33-49ec-97a7-af36b147442b>
  <td valign=3Dtop style=3D'padding:.75pt .75pt .75pt .75pt;height:20.0pt;
  border:padding: 0cm 0.19cm' data-original-border=3D"border: 1px solid #00=
0000"
  data-original-padding=3D" padding: 0cm 0.19cm"
  id=3D57f19796-8358-49e5-9152-8bdd51ee7544
  data-old-attributes=3D"&quot;align&quot;:&quot;undefined&quot;;"
  data-changed-attributes=3D"align,valign,data-col-index" data-col-index=3D=
1>
  <p class=3DMsoNormal style=3D'line-height:21.0pt'
  id=3Db90cc48b-ae04-495a-9b82-a42b2f1cd3b0
  data-old-attributes=3D"&quot;align&quot;:&quot;undefined&quot;;"
  data-changed-attributes=3Dalign><span style=3D'font-size:11.5pt;color:#3E=
3D40'>SPHN
  Metadata Catalog Schema SHACL shapes<o:p></o:p></span></p>
  </td>
  <td valign=3Dtop style=3D'padding:.75pt .75pt .75pt .75pt;height:20.0pt;
  border:padding: 0cm 0.19cm' data-original-border=3D"border: 1px solid #00=
0000"
  data-original-padding=3D" padding: 0cm 0.19cm"
  id=3Da85dced8-a6b0-425a-8344-f2c648277a17
  data-old-attributes=3D"&quot;align&quot;:&quot;undefined&quot;;"
  data-changed-attributes=3D"align,valign,data-col-index" data-col-index=3D=
2>
  <p class=3DMsoNormal style=3D'line-height:21.0pt'
  id=3D6387674a-08eb-411c-9165-2e2c789bbfa0
  data-old-attributes=3D"&quot;align&quot;:&quot;undefined&quot;;"
  data-changed-attributes=3Dalign><span style=3D'font-size:11.5pt;color:#3E=
3D40'><a
  href=3D"https://git.dcc.sib.swiss/sphn-semantic-framework/sphn-metacat-sc=
hema/-/blob/0.2.0/shacl/sphn-metacat-schema-shapes.ttl"
  id=3Dd4df9754-38d8-4c4e-9597-e846c2cca99d>https://git.dcc.sib.swiss/sphn-=
semantic-framework/sphn-metacat-schema/-/blob/0.2.0/shacl/sphn-metacat-sche=
ma-shapes.ttl</a><o:p></o:p></span></p>
  </td>
  <td valign=3Dtop style=3D'padding:.75pt .75pt .75pt .75pt;height:20.0pt;
  border:padding: 0cm 0.19cm' data-original-border=3D"border: 1px solid #00=
0000"
  data-original-padding=3D" padding: 0cm 0.19cm"
  id=3D3157c78e-a9df-4d23-b83d-55057d60d820
  data-old-attributes=3D"&quot;align&quot;:&quot;undefined&quot;;"
  data-changed-attributes=3D"align,valign,data-col-index" data-col-index=3D=
3>
  <p class=3DMsoNormal style=3D'line-height:21.0pt'
  id=3D89ada925-5406-47e8-9c2f-5518689ed51e
  data-old-attributes=3D"&quot;align&quot;:&quot;undefined&quot;;"
  data-changed-attributes=3Dalign><span style=3D'font-size:11.5pt;color:#3E=
3D40'><a
  href=3D"https://doi.org/10.5281/zenodo.20071838"
  id=3De015a3bf-5ad8-47a0-a446-0f5938c2dd5e>https://doi.org/10.5281/zenodo.=
20071838</a>
  [<span class=3Djrnlbibref><span data-citation-string=3D" R40 " data-init-=
id=3DR40
  id=3D46b3820a-f2e8-49dc-8924-bcce0b02528c>40</span></span>]<o:p></o:p></s=
pan></p>
  </td>
 </tr>
 <tr style=3D'mso-yfti-irow:4;mso-yfti-lastrow:yes;height:19.5pt'
  id=3Dcdb2d1fe-3355-45af-aeb5-74a515d76854>
  <td valign=3Dtop style=3D'padding:.75pt .75pt .75pt .75pt;height:19.5pt;
  border:padding: 0cm 0.19cm' data-original-border=3D"border: 1px solid #00=
0000"
  data-original-padding=3D" padding: 0cm 0.19cm"
  id=3Dd668a057-f20d-469a-9598-9acf7bef4162
  data-old-attributes=3D"&quot;align&quot;:&quot;undefined&quot;;"
  data-changed-attributes=3D"align,valign,data-col-index" data-col-index=3D=
1>
  <p class=3DMsoNormal style=3D'line-height:21.0pt'
  id=3D6328ef0e-9a7c-4e47-8e88-3c5a2821bb08
  data-old-attributes=3D"&quot;align&quot;:&quot;undefined&quot;;"
  data-changed-attributes=3Dalign><span style=3D'font-size:11.5pt;color:#3E=
3D40'>SPHN
  Dataset<o:p></o:p></span></p>
  </td>
  <td valign=3Dtop style=3D'padding:.75pt .75pt .75pt .75pt;height:19.5pt;
  border:padding: 0cm 0.19cm' data-original-border=3D"border: 1px solid #00=
0000"
  data-original-padding=3D" padding: 0cm 0.19cm"
  id=3D5e61fa2d-24ab-4891-a4f1-a20621cf7304
  data-old-attributes=3D"&quot;align&quot;:&quot;undefined&quot;;"
  data-changed-attributes=3D"align,valign,data-col-index" data-col-index=3D=
2>
  <p class=3DMsoNormal style=3D'line-height:21.0pt'
  id=3D9fea1cad-5fbd-4e3c-b7e0-64a00ddfc540
  data-old-attributes=3D"&quot;align&quot;:&quot;undefined&quot;;"
  data-changed-attributes=3Dalign><span style=3D'font-size:11.5pt;color:#3E=
3D40'><a
  href=3D"https://git.dcc.sib.swiss/sphn-semantic-framework/sphn-schema/-/t=
ree/master/dataset?ref_type=3Dheads"
  id=3Dd6635afd-052a-4f57-b4ec-5d47bb43d5eb>https://git.dcc.sib.swiss/sphn-=
semantic-framework/sphn-schema/-/tree/master/dataset?ref_type=3Dheads</a><o=
:p></o:p></span></p>
  </td>
  <td valign=3Dtop style=3D'padding:.75pt .75pt .75pt .75pt;height:19.5pt;
  border:padding: 0cm 0.19cm' data-original-border=3D"border: 1px solid #00=
0000"
  data-original-padding=3D" padding: 0cm 0.19cm"
  id=3Db331137f-4ec5-438b-8621-7898b3e79c6f
  data-old-attributes=3D"&quot;align&quot;:&quot;undefined&quot;;"
  data-changed-attributes=3D"align,valign,data-col-index" data-col-index=3D=
3>
  <p class=3DMsoNormal style=3D'line-height:21.0pt'
  id=3Db1fbdc24-8212-4609-9c4c-3701fc809114
  data-old-attributes=3D"&quot;align&quot;:&quot;undefined&quot;;"
  data-changed-attributes=3Dalign><span style=3D'font-size:11.5pt;color:#3E=
3D40'><a
  href=3D"https://doi.org/10.5281/zenodo.20073311"
  id=3D83ea1876-090b-4a1f-a7c9-11e390ff40f7>https://doi.org/10.5281/zenodo.=
20073311</a>
  [<span class=3Djrnlbibref><span data-citation-string=3D" R63 " data-init-=
id=3DR64
  id=3D0c96b6cf-36d5-4ab0-9723-7e81de91a4a1>63</span></span>]<o:p></o:p></s=
pan></p>
  </td>
 </tr>
</table>

<p class=3DMsoNormal style=3D'margin-bottom:7.5pt;line-height:21.0pt'><span
style=3D'font-size:11.5pt;color:#3E3D40'><o:p>&nbsp;</o:p></span></p>

<p class=3DMsoNormal style=3D'margin-bottom:7.5pt;line-height:21.0pt'><span
style=3D'font-size:11.5pt;color:#3E3D40'><o:p>&nbsp;</o:p></span></p>

<p class=3DMsoNormal style=3D'margin-bottom:7.5pt;line-height:21.0pt;backgr=
ound:
#EFEFEF' id=3D90f5ba10-bd53-4523-825e-e4fca0e6e101 data-id=3DT5><span
id=3Dae3fe4f1-c26a-40d4-bdce-7cbcd09cc179><span class=3Dlabel8><b><span
style=3D'font-size:11.5pt;color:#3E3D40'>Table S2.</span></span></b></span>=
<span
style=3D'font-size:11.5pt;color:#3E3D40'><o:p></o:p></span></p>

<table class=3DMsoNormalTable border=3D0 cellspacing=3D0 cellpadding=3D0
 style=3D'border-collapse:collapse;mso-yfti-tbllook:1184'
 id=3D7d5e6e89-98ad-4556-8a96-17655519a72f data-col-count=3D3
 data-col-widths-px=3D"186,168,157.25" data-table-type=3DdoubleColumn
 data-focusout-data=3Dpaste
 data-old-attributes=3D"&quot;data-table-type&quot;:&quot;singleColumn&quot=
;;&quot;data-col-count&quot;:&quot;3&quot;;&quot;data-col-widths-px&quot;:&=
quot;98,81,70.64&quot;"
 data-changed-attributes=3D"data-table-type,data-col-minwidths-px"
 data-col-minwidths-px=3D"42,24,12">
 <thead id=3Dd9a41a79-48dd-4207-8e77-b0db01841b0b>
  <tr style=3D'mso-yfti-irow:0;mso-yfti-firstrow:yes;height:6.5pt'
   id=3De78e8af0-d53b-474e-8f12-07f40c21cc0a>
   <td valign=3Dbottom style=3D'padding:.75pt .75pt .75pt .75pt;height:6.5p=
t'>
   <p class=3DMsoNormal align=3Dcenter style=3D'text-align:center;line-heig=
ht:21.0pt'
   id=3D3e6549d5-f375-475b-a5a8-caacc9b73c16><b><span style=3D'font-size:11=
.5pt;
   color:#3E3D40'>Description<o:p></o:p></span></b></p>
   </td>
   <td valign=3Dbottom style=3D'padding:.75pt .75pt .75pt .75pt;height:6.5p=
t'>
   <p class=3DMsoNormal align=3Dcenter style=3D'text-align:center;line-heig=
ht:21.0pt'
   id=3D3d53285a-fcb1-4a44-bc93-0540597ba0d8><b><span style=3D'font-size:11=
.5pt;
   color:#3E3D40'>source (url)<o:p></o:p></span></b></p>
   </td>
   <td valign=3Dbottom style=3D'padding:.75pt .75pt .75pt .75pt;height:6.5p=
t'>
   <p class=3DMsoNormal align=3Dcenter style=3D'text-align:center;line-heig=
ht:21.0pt'
   id=3Dc7b61708-78ac-4432-a69b-0f31cd314197><b><span style=3D'font-size:11=
.5pt;
   color:#3E3D40'>doi<o:p></o:p></span></b></p>
   </td>
  </tr>
 </thead>
 <tr style=3D'mso-yfti-irow:1;height:19.5pt'
  id=3D002307f5-4b6d-4498-b6fb-9d66e1864303>
  <td valign=3Dtop style=3D'padding:.75pt .75pt .75pt .75pt;height:19.5pt;
  border:padding: 0cm 0.19cm' data-original-border=3D"border: 1px solid #00=
0000"
  data-original-padding=3D" padding: 0cm 0.19cm"
  id=3D974a7228-1d8b-453e-b548-647ca2fcb5d3
  data-old-attributes=3D"&quot;align&quot;:&quot;undefined&quot;;"
  data-changed-attributes=3D"align,valign,data-col-index" data-col-index=3D=
1>
  <p class=3DMsoNormal style=3D'line-height:21.0pt'
  id=3D817d6994-5fe5-4182-8211-173f31c207c7
  data-old-attributes=3D"&quot;align&quot;:&quot;undefined&quot;;"
  data-changed-attributes=3Dalign><span style=3D'font-size:11.5pt;color:#3E=
3D40'>SPHN
  FAIR Data Point (<a href=3D"https://fdp.dcc.sib.swiss/"
  id=3D1a10ff45-971a-4034-833f-d3d8cd87b830>https://fdp.dcc.sib.swiss/</a>)=
<o:p></o:p></span></p>
  </td>
  <td valign=3Dtop style=3D'padding:.75pt .75pt .75pt .75pt;height:19.5pt;
  border:padding: 0cm 0.19cm' data-original-border=3D"border: 1px solid #00=
0000"
  data-original-padding=3D" padding: 0cm 0.19cm"
  id=3D9d835337-4bed-40dd-b041-2854046aa905
  data-old-attributes=3D"&quot;align&quot;:&quot;undefined&quot;;"
  data-changed-attributes=3D"align,valign,data-col-index" data-col-index=3D=
2>
  <p class=3DMsoNormal style=3D'line-height:21.0pt'
  id=3Da2121e33-447f-4083-a1b2-54657884040c
  data-old-attributes=3D"&quot;align&quot;:&quot;undefined&quot;;"
  data-changed-attributes=3Dalign><span style=3D'font-size:11.5pt;color:#3E=
3D40'><a
  href=3D"https://git.dcc.sib.swiss/sphn-semantic-framework/sphn-fair-data-=
point"
  id=3D7af6831b-80ee-430a-b93a-ac8b96ae2c22>https://git.dcc.sib.swiss/sphn-=
semantic-framework/sphn-fair-data-point</a><o:p></o:p></span></p>
  </td>
  <td valign=3Dtop style=3D'padding:.75pt .75pt .75pt .75pt;height:19.5pt;
  border:padding: 0cm 0.19cm' data-original-border=3D"border: 1px solid #00=
0000"
  data-original-padding=3D" padding: 0cm 0.19cm"
  id=3D58460482-8e33-4f70-8a81-334308f34cf3
  data-old-attributes=3D"&quot;align&quot;:&quot;undefined&quot;;"
  data-changed-attributes=3D"align,valign,data-col-index" data-col-index=3D=
3>
  <p class=3DMsoNormal style=3D'line-height:21.0pt'
  id=3Dc643e5d1-6f38-4d66-8fb2-19c968db356c
  data-old-attributes=3D"&quot;align&quot;:&quot;undefined&quot;;"
  data-changed-attributes=3Dalign><span style=3D'font-size:11.5pt;color:#3E=
3D40'><a
  href=3D"https://doi.org/10.5281/zenodo.17865879"
  id=3Dfda6a636-473c-4688-8490-591b0e029f36>https://doi.org/10.5281/zenodo.=
17865879</a>
  [<span class=3Djrnlbibref><span data-citation-string=3D" R64 " data-init-=
id=3DR65
  id=3Da85a9b0e-1f91-4504-a3b8-027d0f156c89>64</span></span>]<o:p></o:p></s=
pan></p>
  </td>
 </tr>
 <tr style=3D'mso-yfti-irow:2;height:16.5pt'
  id=3De3633520-283e-4435-8213-5da645a7715a>
  <td valign=3Dtop style=3D'padding:.75pt .75pt .75pt .75pt;height:16.5pt;
  border:padding: 0cm 0.19cm' data-original-border=3D"border: 1px solid #00=
0000"
  data-original-padding=3D" padding: 0cm 0.19cm"
  id=3Dd11d151c-6c05-4f8a-a6fe-ab15c469eff7
  data-old-attributes=3D"&quot;align&quot;:&quot;undefined&quot;;"
  data-changed-attributes=3D"align,valign,data-col-index" data-col-index=3D=
1>
  <p class=3DMsoNormal style=3D'line-height:21.0pt'
  id=3D87b6cf10-15b4-4d53-9bc8-f47d23ff7d9f
  data-old-attributes=3D"&quot;align&quot;:&quot;undefined&quot;;"
  data-changed-attributes=3Dalign><span style=3D'font-size:11.5pt;color:#3E=
3D40'>SPHN
  Schema Scope (<a href=3D"https://schemascope.dcc.sib.swiss/"
  id=3D58970784-daf9-40bb-a855-ef8a600fc778>https://schemascope.dcc.sib.swi=
ss/</a>)<o:p></o:p></span></p>
  </td>
  <td valign=3Dtop style=3D'padding:.75pt .75pt .75pt .75pt;height:16.5pt;
  border:padding: 0cm 0.19cm' data-original-border=3D"border: 1px solid #00=
0000"
  data-original-padding=3D" padding: 0cm 0.19cm"
  id=3D1ce9425b-f605-4c85-b235-08f3032c5222
  data-old-attributes=3D"&quot;align&quot;:&quot;undefined&quot;;"
  data-changed-attributes=3D"align,valign,data-col-index" data-col-index=3D=
2>
  <p class=3DMsoNormal style=3D'line-height:21.0pt'
  id=3D937b0d12-c70f-4a1d-900b-5bb4b200f855
  data-old-attributes=3D"&quot;align&quot;:&quot;undefined&quot;;"
  data-changed-attributes=3Dalign><span style=3D'font-size:11.5pt;color:#3E=
3D40'><a
  href=3D"https://git.dcc.sib.swiss/sphn-semantic-framework/schemascope"
  id=3D170dce69-835f-4f1f-aeb0-054938d66154>https://git.dcc.sib.swiss/sphn-=
semantic-framework/schemascope</a><o:p></o:p></span></p>
  </td>
  <td valign=3Dtop style=3D'padding:.75pt .75pt .75pt .75pt;height:16.5pt;
  border:padding: 0cm 0.19cm' data-original-border=3D"border: 1px solid #00=
0000"
  data-original-padding=3D" padding: 0cm 0.19cm"
  id=3D2cf1588d-895a-4134-bacc-e10c05ab8403
  data-old-attributes=3D"&quot;align&quot;:&quot;undefined&quot;;"
  data-changed-attributes=3D"align,valign,data-col-index" data-col-index=3D=
3>
  <p class=3DMsoNormal style=3D'line-height:21.0pt'
  id=3D99cc71a2-5bc7-4ff2-a08e-e2bb5eb39caa
  data-old-attributes=3D"&quot;align&quot;:&quot;undefined&quot;;"
  data-changed-attributes=3Dalign><span style=3D'font-size:11.5pt;color:#3E=
3D40'><a
  href=3D"https://doi.org/10.5281/zenodo.17897809"
  id=3Db796846c-3a1b-49d6-8f10-a6a885552ad2>https://doi.org/10.5281/zenodo.=
17897809</a>
  [<span class=3Djrnlbibref><span data-citation-string=3D" R65 " data-init-=
id=3DR66
  id=3Da5d8ff09-fe50-4493-a13a-749eca9ea632>65</span></span>]<o:p></o:p></s=
pan></p>
  </td>
 </tr>
 <tr style=3D'mso-yfti-irow:3;height:12.5pt'
  id=3D0ea046bf-19af-456c-9405-94208e72f366>
  <td valign=3Dtop style=3D'padding:.75pt .75pt .75pt .75pt;height:12.5pt;
  border:padding: 0cm 0.19cm' data-original-border=3D"border: 1px solid #00=
0000"
  data-original-padding=3D" padding: 0cm 0.19cm"
  id=3Daceaf280-5adb-4bf2-81d5-98d9a4a56196
  data-old-attributes=3D"&quot;align&quot;:&quot;undefined&quot;;"
  data-changed-attributes=3D"align,valign,data-col-index" data-col-index=3D=
1>
  <p class=3DMsoNormal style=3D'line-height:21.0pt'
  id=3Dc8fb7baf-2cc6-415a-be3e-975c346d91e5
  data-old-attributes=3D"&quot;align&quot;:&quot;undefined&quot;;"
  data-changed-attributes=3Dalign><span style=3D'font-size:11.5pt;color:#3E=
3D40'>SPHN
  Metadata Generator<o:p></o:p></span></p>
  </td>
  <td valign=3Dtop style=3D'padding:.75pt .75pt .75pt .75pt;height:12.5pt;
  border:padding: 0cm 0.19cm' data-original-border=3D"border: 1px solid #00=
0000"
  data-original-padding=3D" padding: 0cm 0.19cm"
  id=3Dcc8acbae-6fef-4c1f-848b-f4aecb5a176c
  data-old-attributes=3D"&quot;align&quot;:&quot;undefined&quot;;"
  data-changed-attributes=3D"align,valign,data-col-index" data-col-index=3D=
2>
  <p class=3DMsoNormal style=3D'line-height:21.0pt'
  id=3Deb3375c6-07af-42d5-9d95-34fcbe8e8cf5
  data-old-attributes=3D"&quot;align&quot;:&quot;undefined&quot;;"
  data-changed-attributes=3Dalign><span style=3D'font-size:11.5pt;color:#3E=
3D40'><a
  href=3D"https://git.dcc.sib.swiss/sphn-semantic-framework/metadata-collec=
tion/-/tree/main/Quantitative%20Metadata"
  id=3Db1404d69-ddcd-4011-8c08-a9641f294aac>https://git.dcc.sib.swiss/sphn-=
semantic-framework/metadata-collection/-/tree/main/Quantitative%20Metadata<=
/a><o:p></o:p></span></p>
  </td>
  <td valign=3Dtop style=3D'padding:.75pt .75pt .75pt .75pt;height:12.5pt;
  border:padding: 0cm 0.19cm' data-original-border=3D"border: 1px solid #00=
0000"
  data-original-padding=3D" padding: 0cm 0.19cm"
  id=3D4f8b6f3e-be74-47f6-8ee4-f591c4a33075
  data-old-attributes=3D"&quot;align&quot;:&quot;undefined&quot;;"
  data-changed-attributes=3D"align,valign,data-col-index" data-col-index=3D=
3>
  <p class=3DMsoNormal style=3D'line-height:21.0pt'
  id=3Dcef28a5c-17b6-463c-83c9-9aa5809840ba
  data-old-attributes=3D"&quot;align&quot;:&quot;undefined&quot;;"
  data-changed-attributes=3Dalign><span style=3D'font-size:11.5pt;color:#3E=
3D40'><a
  href=3D"https://doi.org/10.5281/zenodo.17292541"
  id=3Dac07d77a-7508-4804-9afe-57ab40a16471>https://doi.org/10.5281/zenodo.=
17292541</a>
  [<span class=3Djrnlbibref><span data-citation-string=3D" R62 " data-init-=
id=3DR63
  id=3D33043663-360d-4984-810b-d6d014f5b550>62</span></span>] (see Quantita=
tive
  metadata)<o:p></o:p></span></p>
  </td>
 </tr>
 <tr style=3D'mso-yfti-irow:4;mso-yfti-lastrow:yes;height:12.5pt'
  id=3Db8c0db1c-7e30-4c5c-af3f-61587e582e7a>
  <td valign=3Dtop style=3D'padding:.75pt .75pt .75pt .75pt;height:12.5pt;
  border:padding: 0cm 0.19cm' data-original-border=3D"border: 1px solid #00=
0000"
  data-original-padding=3D" padding: 0cm 0.19cm"
  id=3D935b2609-0aa2-4bb2-b930-fe9528fb07a9
  data-old-attributes=3D"&quot;align&quot;:&quot;undefined&quot;;"
  data-changed-attributes=3D"align,valign,data-col-index" data-col-index=3D=
1>
  <p class=3DMsoNormal style=3D'line-height:21.0pt'
  id=3D7759bcb4-8f17-47bd-83d3-7224143d3476
  data-old-attributes=3D"&quot;align&quot;:&quot;undefined&quot;;"
  data-changed-attributes=3Dalign><span style=3D'font-size:11.5pt;color:#3E=
3D40'>SPHN
  Metacato<o:p></o:p></span></p>
  </td>
  <td valign=3Dtop style=3D'padding:.75pt .75pt .75pt .75pt;height:12.5pt;
  border:padding: 0cm 0.19cm' data-original-border=3D"border: 1px solid #00=
0000"
  data-original-padding=3D" padding: 0cm 0.19cm"
  id=3D9590c85c-051d-49bb-9684-9512e3871a21
  data-old-attributes=3D"&quot;align&quot;:&quot;undefined&quot;;"
  data-changed-attributes=3D"align,valign,data-col-index" data-col-index=3D=
2>
  <p class=3DMsoNormal style=3D'line-height:21.0pt'
  id=3D0f028538-89fb-489d-8d30-f0c312c81373
  data-old-attributes=3D"&quot;align&quot;:&quot;undefined&quot;;"
  data-changed-attributes=3Dalign><span style=3D'font-size:11.5pt;color:#3E=
3D40'><a
  href=3D"https://git.dcc.sib.swiss/sphn-semantic-framework/metacato"
  id=3De81c1076-a171-4c05-9cd5-8b25028da7ae>https://git.dcc.sib.swiss/sphn-=
semantic-framework/metacato</a><o:p></o:p></span></p>
  </td>
  <td valign=3Dtop style=3D'padding:.75pt .75pt .75pt .75pt;height:12.5pt;
  border:padding: 0cm 0.19cm' data-original-border=3D"border: 1px solid #00=
0000"
  data-original-padding=3D" padding: 0cm 0.19cm"
  id=3D546fbabb-48f7-4d41-9dc9-c16eedf3a177
  data-old-attributes=3D"&quot;align&quot;:&quot;undefined&quot;;"
  data-changed-attributes=3D"align,valign,data-col-index" data-col-index=3D=
3>
  <p class=3DMsoNormal style=3D'line-height:21.0pt'
  id=3D736a8db6-efb6-44ba-97da-7f1615559865
  data-old-attributes=3D"&quot;align&quot;:&quot;undefined&quot;;"
  data-changed-attributes=3Dalign><span style=3D'font-size:11.5pt;color:#3E=
3D40'><a
  href=3D"https://doi.org/10.5281/zenodo.17865802"
  id=3D0dc35052-7f88-461f-9600-7bc490ed6361>https://doi.org/10.5281/zenodo.=
17865802</a>
  [<span class=3Djrnlbibref><span data-citation-string=3D" R66 " data-init-=
id=3DR67
  id=3D8920d7d3-fce6-4da3-8129-26df5a43ee9d>66</span></span>]<o:p></o:p></s=
pan></p>
  </td>
 </tr>
</table>

<p class=3DMsoNormal><o:p>&nbsp;</o:p></p>

<p class=3DMsoNormal>References:</p>

<p class=3Djrnlreftext><span class=3Drefslno>40.</span></span> <span
id=3Def0cc4d0-8b29-4d86-9518-cea67386d521><span
id=3Df7873de6-32ff-4ddf-a34b-a88cdc0cf244><span class=3Drefsurname><span
style=3D'mso-fareast-font-family:"Times New Roman";mso-fareast-theme-font:m=
inor-fareast'>Unni</span></span></span><span
class=3Drefauthor> <span id=3D21b9eebc-c634-473a-afb1-39b870b333b4></span><=
span
class=3Drefgivenname>D</span></span></span>. <span
id=3D5456e795-6479-4136-925c-8bd65a298727><span class=3Drefbooktitle>SHACL =
Shapes
for the SPHN Metadata Catalog Schema (Version 020)</span></span>. <span
id=3D7c23e858-da44-4068-869d-c9bfefb0c98a><span class=3Drefpublishername>Ze=
nodo</span></span>;
<span id=3D4f0c0020-0c60-4e92-977b-2241b6eeee69><span class=3Drefyear>2026<=
/span></span>.
[<span id=3Da0bf0276-5de1-44fb-910a-e2e3b1e6a0b4><span class=3Drefcomments>=
doi</span></span>:
<span id=3D49a66bae-45e7-4a46-8451-1480e83127b1><span class=3Drefdoi>10.528=
1/zenodo.20071838</span></span>]<o:p></o:p></p>

<p class=3Djrnlreftext data-editable=3Dfalse data-id=3DR41 data-styled=3DRe=
fText
data-validated=3Dfalse data-validated-log=3Dfalse data-csl=3Dtrue data-reft=
ype=3Dbook
data-doi=3D"10.5281/zenodo.20071707"
data-original-ref=3D"42.%20Unni%20D%2C%20%C3%96sterle%20S.%20SPHN%20Metadat=
a%20Catalog%20Schema%20(0.2.0).%20Zenodo%3B%202026.%20doi%3A10.5281%2Fzenod=
o.20071707"
data-class-name=3DRefText id=3DR42 data-reference-edited=3Dtrue data-valid-=
id=3DR42
data-old-id=3DR42 data-init-id=3DR42><span data-rid=3Df1589517-8699-4a81-8e=
fd-6bcecf6da12b
data-type=3Dstart data-query-ref=3Dtrue data-query-for=3Dauthor data-query-=
from=3Dcopyeditor
data-channel=3Dquery data-topic=3Daction data-event=3Dclick data-message=3D=
"{'funcToCall': 'highlightQuery'}"
data-query-type=3Daction data-content-type=3DjrnlQueryRef specific-use=3Dst=
art
data-replied=3Dtrue id=3D3dd81fe0-5fee-4c7b-b6f0-fef72b3e1f00></span><span
class=3Drefslno><span id=3Dbe67af8a-5aa6-4a67-8982-0869264c85c1>41.</span><=
/span> <span
id=3D97753751-3129-4a37-a146-76260d599e6c><span
id=3D37d0e818-7948-4239-8c63-7d11622d16cb><span class=3Drefsurname><span
style=3D'mso-fareast-font-family:"Times New Roman";mso-fareast-theme-font:m=
inor-fareast'>Unni</span></span></span><span
class=3Drefauthor> <span id=3Def152595-e90d-4640-bd92-9bc4bee4b61c></span><=
span
class=3Drefgivenname>D</span></span></span>, <span
id=3D138a0f0c-5781-4653-981c-c9902b9a88c7><span
id=3D617738aa-e255-41cd-a6e8-e5b34368ac2c><span class=3Drefsurname><span
style=3D'mso-fareast-font-family:"Times New Roman";mso-fareast-theme-font:m=
inor-fareast'>�sterle</span></span></span><span
class=3Drefauthor> <span id=3D842f7350-a092-47a6-b24a-ff2c16906205></span><=
span
class=3Drefgivenname>S</span></span></span>. <span
id=3Da9e329f9-9ea7-46e1-b7df-031e066aee8a><span class=3Drefbooktitle>SPHN M=
etadata
Catalog Schema (Version 020)</span></span>. <span
id=3D0010b75b-bd55-4d5d-b782-97c0089b66ba><span class=3Drefpublishername>Ze=
nodo</span></span>;
<span id=3D1b69f993-6df8-4018-bdf2-aae7ca98c126><span class=3Drefyear>2026<=
/span></span>.
[<span id=3D664c72ff-a7ce-4f18-a79a-fb8297369213><span class=3Drefcomments>=
doi</span></span>:
<span id=3Dfa782607-190e-4b61-8b32-c85c3aa60c95><span class=3Drefdoi>10.528=
1/zenodo.20071707</span></span>]<o:p></o:p></p>

<p class=3Djrnlreftext><span class=3Drefslno>62.</span></span> <span
id=3Dfb2ac3cd-c444-4916-bdfb-4d5d80c11fb4><span
id=3Dcd0492d1-e5cf-4644-bc76-55ee27a6a3c6><span class=3Drefsurname><span
style=3D'mso-fareast-font-family:"Times New Roman";mso-fareast-theme-font:m=
inor-fareast'>Unni</span></span></span><span
class=3Drefauthor> <span id=3Df86873d9-49de-40e1-abe2-88c59a276234></span><=
span
class=3Drefgivenname>D</span></span></span>. <span
id=3D771a3724-cebd-4b3e-9e05-afd5457e0b6c><span class=3Drefreporttitle>Meta=
data
collection</span></span>. <span id=3D5e71539f-2187-4d9c-a4e7-eee57941ecca><=
span
class=3Drefpublishername>Zenodo</span></span>; <span
id=3Dc3b43c07-b352-4467-b37a-289d65368521><span class=3Drefyear>2025</span>=
</span>.
[<span id=3Ddb034c7e-ff81-4b2c-895f-bfbc0c94db1f><span class=3Drefcomments>=
doi</span></span>:
<span pub-id-type=3Ddoi id=3Dc5df7314-35f7-4589-a364-135969f02e22><span
class=3Drefdoi>10.5281/zenodo.17292541</span></span>]<o:p></o:p></p>

<p class=3Djrnlreftext data-editable=3Dfalse data-id=3DR63 data-styled=3DRe=
fText
data-validated=3Dfalse data-validated-log=3Dfalse data-csl=3Dtrue
data-reftype=3Dreport data-doi=3D"10.5281/zenodo.20073311"
data-original-ref=3D"64.%20Swiss%20Personalized%20Health%20Network%20(SPHN)=
.%20SPHN%20Dataset%20Release%202026.1.%20Zenodo%3B%202026.%20doi%3A10.5281%=
2Fzenodo.20073311"
data-class-name=3DRefText id=3DR64 data-reference-edited=3Dtrue data-valid-=
id=3DR64
data-old-id=3DR64 data-init-id=3DR64><span data-rid=3Dbbd6772b-cc0e-461c-b6=
09-ac43a99ffbcb
data-type=3Dstart data-query-ref=3Dtrue data-query-for=3Dauthor data-channe=
l=3Dquery
data-topic=3Daction data-event=3Dclick data-message=3D"{'funcToCall': 'high=
lightQuery'}"
data-query-action=3Duncited-reference data-content-type=3DjrnlQueryRef spec=
ific-use=3Dstart
data-replied=3Dtrue data-hide-query=3Dtrue id=3D31cd2548-f271-48f7-83ef-32f=
4215de584></span><span
class=3Drefslno><span id=3D7c043906-44c5-4268-9018-426d3ea3a643>63.</span><=
/span> <span
id=3D29577b70-49f3-4b32-8f44-e7c3a5c30e5e><span class=3Drefcollaboration>Sw=
iss
personalized health network (SPHN)</span></span>. <span
id=3D2a23491a-f871-4e1d-b920-58cb6ab8ead3><span class=3Drefreporttitle>SPHN=
 dataset
release 2026.1</span></span>. <span id=3Dccf37c86-e1ac-421e-9461-594a7bdd79=
87><span
class=3Drefpublishername>Zenodo</span></span>; <span
id=3Dcb9005c2-3c2f-4b47-91fc-fa0d34f78835><span class=3Drefyear>2026</span>=
</span>.
[<span id=3D86ed508c-d515-4ab9-b411-daa877429bc8><span class=3Drefcomments>=
doi</span></span>:
<span pub-id-type=3Ddoi id=3D7c12cae9-ccd7-4bbe-840b-f856ead499af><span
class=3Drefdoi>10.5281/zenodo.20073311</span></span>]<o:p></o:p></p>

<p class=3Djrnlreftext data-editable=3Dfalse data-id=3DR64 data-styled=3DRe=
fText
data-validated=3Dfalse data-validated-log=3Dfalse data-csl=3Dtrue
data-reftype=3Dreport data-doi=3D"10.5281/zenodo.17865879"
data-original-ref=3D"65.%20Unni%20D.%20SPHN%20FAIR%20Data%20Point.%20Zenodo=
%3B%202025.%20doi%3A10.5281%2Fzenodo.17865879"
data-class-name=3DRefText id=3DR65 data-refuntagged=3Dtrue
data-reference-edited=3Dtrue data-valid-id=3DR65 data-old-id=3DR65 data-ini=
t-id=3DR65><span
data-rid=3D0d8617ee-1bf5-45ad-a5d3-7fa8caa1d725 data-type=3Dstart data-quer=
y-ref=3Dtrue
data-query-for=3Dauthor data-channel=3Dquery data-topic=3Daction data-event=
=3Dclick
data-message=3D"{'funcToCall': 'highlightQuery'}" data-query-action=3Duncit=
ed-reference
data-content-type=3DjrnlQueryRef specific-use=3Dstart data-replied=3Dtrue
data-hide-query=3Dtrue id=3Df26458d8-a991-4913-bb48-a1f6fbe071ed></span><sp=
an
class=3Drefslno><span id=3D5378a1c7-082d-4fc0-b52b-d8bbed993d26>64.</span><=
/span> <span
id=3D0eb1397f-73a6-422c-89ad-05e55ca59f87><span
id=3Da34a03c5-15fb-43f1-9ec4-2ff07350f3a2><span class=3Drefsurname><span
style=3D'mso-fareast-font-family:"Times New Roman";mso-fareast-theme-font:m=
inor-fareast'>Unni</span></span></span><span
class=3Drefauthor> <span id=3Daeda5599-7da5-4cf4-8719-2cfb2f166df5></span><=
span
class=3Drefgivenname>D</span></span></span>. <span
id=3D1fcfee87-0cd5-4b28-a33c-73511739a493><span class=3Drefreporttitle>SPHN=
 FAIR
data point</span></span>. <span id=3Db20955d9-af9a-4429-8b9f-e6f4c43be1fa><=
span
class=3Drefpublishername>Zenodo</span></span>; <span
id=3De97896a4-02c7-41bd-8638-9a290360e72b><span class=3Drefyear>2025</span>=
</span>.
[<span id=3D09ab97db-6615-437e-bd41-2eeb5ec4c7c6><span class=3Drefcomments>=
doi</span></span>:
<span pub-id-type=3Ddoi id=3D9c9b28d5-66c7-4177-9cd0-af96cfaadd63><span
class=3Drefdoi>10.5281/zenodo.17865879</span></span>]<o:p></o:p></p>

<p class=3Djrnlreftext data-editable=3Dfalse data-id=3DR65 data-styled=3DRe=
fText
data-validated=3Dfalse data-validated-log=3Dfalse data-csl=3Dtrue
data-reftype=3Dreport data-doi=3D"10.5281/zenodo.17897809"
data-original-ref=3D"66.%20Witte%20H.%20SPHN%20Schema%20Scope.%20Zenodo%3B%=
202025.%20doi%3A10.5281%2Fzenodo.17897809"
data-class-name=3DRefText id=3DR66 data-reference-edited=3Dtrue data-valid-=
id=3DR66
data-old-id=3DR66 data-init-id=3DR66><span data-rid=3Dbcd4861f-5ebf-43a6-8b=
9f-94f3a2138b2d
data-type=3Dstart data-query-ref=3Dtrue data-query-for=3Dauthor data-channe=
l=3Dquery
data-topic=3Daction data-event=3Dclick data-message=3D"{'funcToCall': 'high=
lightQuery'}"
data-query-action=3Duncited-reference data-content-type=3DjrnlQueryRef spec=
ific-use=3Dstart
data-replied=3Dtrue data-hide-query=3Dtrue id=3D25bb31cc-552c-4c93-8672-e65=
a954d1bd3></span><span
class=3Drefslno><span id=3D95ab0648-e973-4b30-800f-d0c7366db5e4>65.</span><=
/span> <span
id=3D5a553aef-fb96-4ad2-ad89-491f518a8bc0><span
id=3D5b6e810a-ab2f-4eb6-aefa-b7ad1ad8085c><span class=3Drefsurname><span
style=3D'mso-fareast-font-family:"Times New Roman";mso-fareast-theme-font:m=
inor-fareast'>Witte</span></span></span><span
class=3Drefauthor> <span id=3D9819eed9-e1d2-435c-8324-b1898d8d50a7></span><=
span
class=3Drefgivenname>H</span></span></span>. <span
id=3D106ff6a6-97c1-499b-9200-440db50cc103><span class=3Drefreporttitle>SPHN=
 schema
scope</span></span>. <span id=3Dd43e22be-44dd-4dc8-8901-06f2b2957379><span
class=3Drefpublishername>Zenodo</span></span>; <span
id=3D9b86e54e-54c8-4827-b216-397ec2c93f11><span class=3Drefyear>2025</span>=
</span>.
[<span id=3De94df4be-0c4c-4fa4-a611-4e041e8ac014><span class=3Drefcomments>=
doi</span></span>:
<span pub-id-type=3Ddoi id=3D37f2f866-d77f-425b-9376-79fc2c46bc38><span
class=3Drefdoi>10.5281/zenodo.17897809</span></span>]<o:p></o:p></p>

<p class=3Djrnlreftext data-editable=3Dfalse data-id=3DR66 data-styled=3DRe=
fText
data-validated=3Dfalse data-validated-log=3Dfalse data-csl=3Dtrue
data-reftype=3Dreport data-doi=3D"10.5281/zenodo.17865802"
data-original-ref=3D"67.%20Unni%20D.%20SPHN%20Metacato.%20Zenodo%3B%202025.=
%20doi%3A10.5281%2Fzenodo.17865802"
data-class-name=3DRefText id=3DR67 data-reference-edited=3Dtrue data-valid-=
id=3DR67
data-old-id=3DR67 data-init-id=3DR67><span data-rid=3D08260177-016d-4522-a6=
c3-0b0970acec6f
data-type=3Dstart data-query-ref=3Dtrue data-query-for=3Dauthor data-channe=
l=3Dquery
data-topic=3Daction data-event=3Dclick data-message=3D"{'funcToCall': 'high=
lightQuery'}"
data-query-action=3Duncited-reference data-content-type=3DjrnlQueryRef spec=
ific-use=3Dstart
data-replied=3Dtrue data-hide-query=3Dtrue id=3Df0456d6e-5e4d-4dbf-8c91-0f8=
a91ac1a1e></span><span
class=3Drefslno><span id=3Dbfd4fe75-4793-493f-82ca-0c600d61c92e>66.</span><=
/span> <span
id=3D86bb839b-fc39-4bfc-bff1-e8f75818522b><span
id=3D509b6f7e-161a-4c86-887b-80c1ca1a8898><span class=3Drefsurname><span
style=3D'mso-fareast-font-family:"Times New Roman";mso-fareast-theme-font:m=
inor-fareast'>Unni</span></span></span><span
class=3Drefauthor> <span id=3Dc833bd06-38b5-4fdb-b45b-1a854049c9ec></span><=
span
class=3Drefgivenname>D</span></span></span>. <span
id=3De246292b-12b8-400b-8440-7c779d4e10c3><span class=3Drefreporttitle>SPHN=
 metacato</span></span>.
<span id=3D7587a3df-be14-4da9-b2a5-fc49f6ec12e9><span class=3Drefpublishern=
ame>Zenodo</span></span>;
<span id=3D0ae5f04d-9a6e-49cb-a01a-a9b40cfb706f><span class=3Drefyear>2025<=
/span></span>.
[<span id=3D3552b4ef-93ae-447b-80ad-2953d34f773e><span class=3Drefcomments>=
doi</span></span>:
<span pub-id-type=3Ddoi id=3Dcc1df2b1-6417-4ff5-b335-285fb874dc08><span
class=3Drefdoi>10.5281/zenodo.17865802</span></span>]</p>

</div>

</body>

</html>

------=_NextPart_01DD0BCF.1C5018D0
Content-Location: file:///C:/0DA8CAB6/MultimediaAppendix390146_files/themedata.thmx
Content-Transfer-Encoding: base64
Content-Type: application/vnd.ms-officetheme

UEsDBBQABgAIAAAAIQDp3g+//wAAABwCAAATAAAAW0NvbnRlbnRfVHlwZXNdLnhtbKyRy07DMBBF
90j8g+UtSpyyQAgl6YLHjseifMDImSQWydiyp1X790zSVEKoIBZsLNkz954743K9Hwe1w5icp0qv
8kIrJOsbR12l3zdP2a1WiYEaGDxhpQ+Y9Lq+vCg3h4BJiZpSpXvmcGdMsj2OkHIfkKTS+jgCyzV2
JoD9gA7NdVHcGOuJkTjjyUPX5QO2sB1YPe7l+Zgk4pC0uj82TqxKQwiDs8CS1Oyo+UbJFkIuyrkn
9S6kK4mhzVnCVPkZsOheZTXRNajeIPILjBLDsAyJX89nIBkt5r87nons29ZZbLzdjrKOfDZezE7B
/xRg9T/oE9PMf1t/AgAA//8DAFBLAwQUAAYACAAAACEApdan58AAAAA2AQAACwAAAF9yZWxzLy5y
ZWxzhI/PasMwDIfvhb2D0X1R0sMYJXYvpZBDL6N9AOEof2giG9sb69tPxwYKuwiEpO/3qT3+rov5
4ZTnIBaaqgbD4kM/y2jhdj2/f4LJhaSnJQhbeHCGo3vbtV+8UNGjPM0xG6VItjCVEg+I2U+8Uq5C
ZNHJENJKRds0YiR/p5FxX9cfmJ4Z4DZM0/UWUtc3YK6PqMn/s8MwzJ5PwX+vLOVFBG43lExp5GKh
qC/jU72QqGWq1B7Qtbj51v0BAAD//wMAUEsDBBQABgAIAAAAIQBreZYWgwAAAIoAAAAcAAAAdGhl
bWUvdGhlbWUvdGhlbWVNYW5hZ2VyLnhtbAzMTQrDIBBA4X2hd5DZN2O7KEVissuuu/YAQ5waQceg
0p/b1+XjgzfO3xTVm0sNWSycBw2KZc0uiLfwfCynG6jaSBzFLGzhxxXm6XgYybSNE99JyHNRfSPV
kIWttd0g1rUr1SHvLN1euSRqPYtHV+jT9yniResrJgoCOP0BAAD//wMAUEsDBBQABgAIAAAAIQAH
t0CqygYAAI8aAAAWAAAAdGhlbWUvdGhlbWUvdGhlbWUxLnhtbOxZW4vbRhR+L/Q/CL07vkm+LPEG
W7aTNrtJiJ2UPM7aY2uyI43RjHdjQqAkT30pFNLShwb61odSGmigoS/9MQsb2vRH9MxIlmfscfZC
CqFkDYs0+s6Zb845+s5IunrtUUSdI5xwwuKWW75Sch0cj9iYxNOWe2/YLzRchwsUjxFlMW65C8zd
a7uffnIV7YgQR9gB+5jvoJYbCjHbKRb5CIYRv8JmOIZrE5ZESMBpMi2OE3QMfiNarJRKtWKESOw6
MYrA7e3JhIywM5Qu3d2l8x6F01hwOTCiyUC6xoaFwo4PyxLBFzygiXOEaMuFecbseIgfCdehiAu4
0HJL6s8t7l4top3MiIottppdX/1ldpnB+LCi5kymB/mknud7tXbuXwGo2MT16r1ar5b7UwA0GsFK
Uy66T7/T7HT9DKuB0kOL7269Wy0beM1/dYNz25c/A69AqX9vA9/vBxBFA69AKd7fwHtevRJ4Bl6B
UnxtA18vtbte3cArUEhJfLiBLvm1arBcbQ6ZMHrDCm/6Xr9eyZyvUFANeXXJKSYsFttqLUIPWdIH
gARSJEjsiMUMT9AIqjhAlBwkxNkj0xAKb4ZixmG4VCn1S1X4L3+eOlIRQTsYadaSFzDhG0OSj8NH
CZmJlvs5eHU1yOnr1ydPX508/f3k2bOTp79mcytXht0NFE91u7c/ffPPiy+dv3/78e3zb9Op1/Fc
x7/55as3f/z5Lvew4lUoTr97+ebVy9Pvv/7r5+cW7+0EHejwIYkwd27hY+cui2CBFv74ILmYxTBE
RLdox1OOYiRnsfjvidBA31ogiiy4DjbjeD8BqbEBr88fGoQHYTIXxOLxZhgZwH3GaIcl1ijclHNp
YR7O46l98mSu4+4idGSbO0CxkeXefAYaS2wugxAbNO9QFAs0xTEWjrzGDjG2rO4BIUZc98koYZxN
hPOAOB1ErCEZkgOjmlZGN0gEeVnYCEK+jdjs33c6jNpW3cVHJhLuDUQt5IeYGmG8juYCRTaXQxRR
PeB7SIQ2koNFMtJxPS4g01NMmdMbY85tNrcTWK+W9JsgM/a079NFZCITQQ5tPvcQYzqyyw6DEEUz
G3ZA4lDHfsYPoUSRc4cJG3yfmXeIPIc8oHhruu8TbKT7bDW4BwqrU1oViLwyTyy5vI6ZUb+DBZ0g
rKQGGoCh6xGJzxT5NXn3/zt5BxE9/eGFZUXvR9Ltjo18XFDM2wmx3k031iR8G25duAOWjMmHr9td
NI/vYLhVNpvXR9n+KNvu/162t93P71+sV/oM0i23rel2XW3eo6179wmhdCAWFO9xtX3n0JXGfRiU
duq5FefPcrMQDuWdDBMYuGmClI2TMPEFEeEgRDPY45dd6WTKM9dT7swYh62/Grb6lng6j/bZOH1k
LZfl42kqHhyJ1XjJz8fhcUOk6Fp99RiWu1dsp+pxeUlA2l6EhDaZSaJqIVFfDsogqYdzCJqFhFrZ
e2HRtLBoSPfLVG2wAGp5VmDb5MBmq+X6HpiAETxVIYrHMk9pqpfZVcl8n5neFkyjAmAPsayAVaab
kuvW5cnVpaV2jkwbJLRyM0moyKgexkM0xll1ytHz0LhorpurlBr0ZCjUfFBaKxr1xrtYXDbXYLeu
DTTWlYLGznHLrVV9KJkRmrXcCTz6w2E0g9rhcruL6BTen41Ekt7wl1GWWcJFF/EwDbgSnVQNIiJw
4lAStVy5/DwNNFYaoriVKyAIHyy5JsjKh0YOkm4mGU8meCT0tGsjMtLpKSh8qhXWq8r88mBpyeaQ
7kE4PnYO6Dy5i6DE/HpZBnBMOLwBKqfRHBN4pZkL2ar+1hpTJrv6O0VVQ+k4orMQZR1FF/MUrqQ8
p6PO8hhoZ9maIaBaSLJGeDCVDVYPqtFN866Rctjadc82kpHTRHPVMw1VkV3TrmLGDMs2sBbLyzV5
jdUyxKBpeodPpXtdcptLrVvbJ+RdAgKex8/Sdc/REDRqq8kMapLxpgxLzc5Gzd6xXOAZ1M7TJDTV
ry3drsUt7xHW6WDwUp0f7NarFoYmy32lirT69qF/nmAHD0E8uvAieE4FV6mEjw8Jgg3RQO1JUtmA
W+SRyG4NOHLmCWm5j0t+2wsqflAoNfxewat6pULDb1cLbd+vlnt+udTtVJ5AYxFhVPbT7y59eA1F
F9nXFzW+8QUmWr5puzJiUZGpLyxFRVx9gSlXtn+BcQiIzuNapd+sNju1QrPa7he8bqdRaAa1TqFb
C+rdfjfwG83+E9c5UmCvXQ28Wq9RqJWDoODVSpJ+o1moe5VK26u3Gz2v/STbxsDKU/nIYgHhVbx2
/wUAAP//AwBQSwMEFAAGAAgAAAAhAA3RkJ+2AAAAGwEAACcAAAB0aGVtZS90aGVtZS9fcmVscy90
aGVtZU1hbmFnZXIueG1sLnJlbHOEj00KwjAUhPeCdwhvb9O6EJEm3YjQrdQDhOQ1DTY/JFHs7Q2u
LAguh2G+mWm7l53JE2My3jFoqhoIOumVcZrBbbjsjkBSFk6J2TtksGCCjm837RVnkUsoTSYkUigu
MZhyDidKk5zQilT5gK44o49W5CKjpkHIu9BI93V9oPGbAXzFJL1iEHvVABmWUJr/s/04GolnLx8W
Xf5RQXPZhQUoosbM4CObqkwEylu6usTfAAAA//8DAFBLAQItABQABgAIAAAAIQDp3g+//wAAABwC
AAATAAAAAAAAAAAAAAAAAAAAAABbQ29udGVudF9UeXBlc10ueG1sUEsBAi0AFAAGAAgAAAAhAKXW
p+fAAAAANgEAAAsAAAAAAAAAAAAAAAAAMAEAAF9yZWxzLy5yZWxzUEsBAi0AFAAGAAgAAAAhAGt5
lhaDAAAAigAAABwAAAAAAAAAAAAAAAAAGQIAAHRoZW1lL3RoZW1lL3RoZW1lTWFuYWdlci54bWxQ
SwECLQAUAAYACAAAACEAB7dAqsoGAACPGgAAFgAAAAAAAAAAAAAAAADWAgAAdGhlbWUvdGhlbWUv
dGhlbWUxLnhtbFBLAQItABQABgAIAAAAIQAN0ZCftgAAABsBAAAnAAAAAAAAAAAAAAAAANQJAAB0
aGVtZS90aGVtZS9fcmVscy90aGVtZU1hbmFnZXIueG1sLnJlbHNQSwUGAAAAAAUABQBdAQAAzwoA
AAAA

------=_NextPart_01DD0BCF.1C5018D0
Content-Location: file:///C:/0DA8CAB6/MultimediaAppendix390146_files/colorschememapping.xml
Content-Transfer-Encoding: quoted-printable
Content-Type: text/xml

<?xml version=3D"1.0" encoding=3D"UTF-8" standalone=3D"yes"?>
<a:clrMap xmlns:a=3D"http://schemas.openxmlformats.org/drawingml/2006/main"=
 bg1=3D"lt1" tx1=3D"dk1" bg2=3D"lt2" tx2=3D"dk2" accent1=3D"accent1" accent=
2=3D"accent2" accent3=3D"accent3" accent4=3D"accent4" accent5=3D"accent5" a=
ccent6=3D"accent6" hlink=3D"hlink" folHlink=3D"folHlink"/>
------=_NextPart_01DD0BCF.1C5018D0
Content-Location: file:///C:/0DA8CAB6/MultimediaAppendix390146_files/filelist.xml
Content-Transfer-Encoding: quoted-printable
Content-Type: text/xml; charset="utf-8"

<xml xmlns:o=3D"urn:schemas-microsoft-com:office:office">
 <o:MainFile HRef=3D"../MultimediaAppendix390146.htm"/>
 <o:File HRef=3D"themedata.thmx"/>
 <o:File HRef=3D"colorschememapping.xml"/>
 <o:File HRef=3D"filelist.xml"/>
</xml>
------=_NextPart_01DD0BCF.1C5018D0--
